# Supplementary material for: HOXA9/IRX1 expression pattern defines two subgroups of infant MLL-AF4-driven acute lymphoblastic leukemia
Source: Exp Hematol. 2021 Jan;93:38–43.e5. doi: 10.1016/j.exphem.2020.10.002 (PMC7851112; doi:10.1016/j.exphem.2020.10.002)
Supplement: Supplementary file 1 [file mmc1.xlsx]

## Sheet: Table S1
Supplementary Table S1
Spearman correlation test
Genes tested	p-value	rho (if applicable)	Dataset
IRX1-HOXA10	9.804e-05	-0.804694	Andersson et al
IRX1-HOXA9	0.0002074	-0.782132	Andersson et al
IRX2-HOXA10	0.8479	n/a	Andersson et al
IRX2-HOXA9	0.9181	n/a	Andersson et al
IRX1-HOXA10	5.22e-07	-0.830121	Agraz-Doblas et al
IRX1-HOXA9	9.81e-09	-0.871432	Agraz-Doblas et al
IRX2-HOXA10	0.2996	n/a	Agraz-Doblas et al
IRX2-HOXA9	0.3304	n/a	Agraz-Doblas et al

## Sheet: Table S2
Supplementary Table S2
Andersson et al dataset
List of genes differentially expressed between iALL-HOXA9 and iALL-IRX1
Positive log fold up in iALL-IRX1
	baseMean	log2FoldChange	lfcSE	stat	pvalue	padj	GeneName
ENSG00000276349	9.60454	-22.4778	2.97152	-7.5644	3.89645e-14	2.80222e-11	TBC1D3
ENSG00000106004	453.198	-9.21016	0.807887	-11.4003	4.16611e-30	4.34442e-26	HOXA5
ENSG00000234475	21.9121	-8.86331	2.97027	-2.984	0.00284502	0.0297721	HSPA1A
ENSG00000105997	919.544	-8.83478	0.815734	-10.8305	2.469e-27	1.71645e-23	HOXA3
ENSG00000122592	511.733	-8.58056	0.951754	-9.01552	1.95934e-19	3.71491e-16	HOXA7
ENSG00000177508	164.761	-7.84718	0.799282	-9.81779	9.43911e-23	2.18736e-19	IRX3
ENSG00000170356	26.3856	-7.64598	1.43011	-5.34642	8.97122e-08	1.1694e-05	OR2A20P
ENSG00000254535	61.9639	-7.31262	1.20595	-6.06379	1.32952e-09	3.22423e-07	PABPC4L
ENSG00000112837	154.158	-6.95432	1.54646	-4.49693	6.89401e-06	0.000360354	TBX18
ENSG00000164099	852.172	-6.86525	0.79431	-8.64305	5.47336e-18	8.15374e-15	PRSS12
ENSG00000047936	17.6985	-6.76718	2.09431	-3.23122	0.00123264	0.017219	ROS1
ENSG00000153233	10.9587	-6.68603	1.32823	-5.0338	4.80843e-07	4.51733e-05	PTPRR
ENSG00000139292	125.587	-6.65079	0.993483	-6.69442	2.16526e-11	8.06405e-09	LGR5
ENSG00000078399	1671.23	-6.58951	0.86044	-7.65831	1.88396e-14	1.63716e-11	HOXA9
ENSG00000197576	76.7259	-6.56678	0.779223	-8.42734	3.5361e-17	4.09716e-14	HOXA4
ENSG00000114654	403.106	-6.27042	0.666884	-9.40257	5.32475e-21	1.11053e-17	EFCC1
ENSG00000180921	7.47988	-6.23226	1.84604	-3.37601	0.000735449	0.011918	FAM83H
ENSG00000139117	924.697	-6.02191	0.514792	-11.6978	1.30861e-31	2.72924e-27	CPNE8
ENSG00000176076	405.942	-5.97613	0.970311	-6.15898	7.32128e-10	1.90866e-07	KCNE5
ENSG00000253293	1552.2	-5.86775	0.777157	-7.55027	4.3437e-14	3.01974e-11	HOXA10
ENSG00000179097	225.943	-5.84315	0.95923	-6.0915	1.11857e-09	2.81072e-07	HTR1F
ENSG00000248522	11.6271	-5.80211	1.29357	-4.48536	7.279e-06	0.000377639	SBF1P1
ENSG00000206579	798.643	-5.68657	0.787124	-7.22449	5.02982e-13	2.62255e-10	XKR4
ENSG00000106236	1427.16	-5.61176	1.44062	-3.89538	9.80452e-05	0.00275213	NPTX2
ENSG00000161798	3.92353	-5.54539	1.68611	-3.28888	0.00100588	0.0148574	AQP5
ENSG00000005073	7.00833	-5.37095	0.907958	-5.91541	3.31042e-09	7.11774e-07	HOXA11
ENSG00000172967	33.5952	-5.2967	1.08934	-4.86229	1.16038e-06	9.064e-05	XKR3
ENSG00000106006	396.928	-5.02324	0.61267	-8.19893	2.4254e-16	2.66232e-13	HOXA6
ENSG00000105996	24.7559	-4.93846	0.727829	-6.78519	1.15934e-11	4.83583e-09	HOXA2
ENSG00000165655	61.1697	-4.928	0.724742	-6.79966	1.04863e-11	4.46331e-09	ZNF503
ENSG00000133958	630.186	-4.8531	0.486639	-9.97269	2.00727e-23	5.98052e-20	UNC79
ENSG00000276416	630.186	-4.8531	0.486639	-9.97269	2.00727e-23	5.98052e-20	UNC79
ENSG00000154188	1007.29	-4.75545	0.779665	-6.09935	1.06498e-09	2.70869e-07	ANGPT1
ENSG00000101333	444.099	-4.70856	0.713917	-6.59539	4.2413e-11	1.45011e-08	PLCB4
ENSG00000176771	47.5693	-4.66311	1.05694	-4.41187	1.0248e-05	0.000494749	NCKAP5
ENSG00000128040	26.623	-4.62534	0.54671	-8.46032	2.66645e-17	3.47572e-14	SPINK2
ENSG00000176381	3.62284	-4.52896	1.37128	-3.30273	0.000957471	0.0143808	PRR18
ENSG00000138771	493.16	-4.5096	0.45903	-9.8242	8.85701e-23	2.18736e-19	SHROOM3
ENSG00000205810	203.271	-4.3769	0.859818	-5.0905	3.5712e-07	3.63321e-05	KLRC3
ENSG00000162068	261.086	-4.31128	0.43179	-9.98467	1.77887e-23	5.98052e-20	NTN3
ENSG00000165323	147.409	-4.27509	0.842423	-5.07475	3.8801e-07	3.83523e-05	FAT3
ENSG00000124780	127.851	-4.23314	0.749787	-5.64578	1.64432e-08	2.95638e-06	KCNK17
ENSG00000101542	6.10167	-4.12477	1.16276	-3.54738	0.000389076	0.00754842	CDH20
ENSG00000145431	49.008	-3.97928	0.736547	-5.40261	6.56768e-08	9.19299e-06	PDGFC
ENSG00000100678	27.6018	-3.9682	0.904791	-4.38576	1.15581e-05	0.000542919	SLC8A3
ENSG00000150760	73.8908	-3.95859	0.970419	-4.07926	4.518e-05	0.00155491	DOCK1
ENSG00000173262	811.493	-3.93235	0.701134	-5.60856	2.04022e-08	3.60601e-06	SLC2A14
ENSG00000150471	13.7643	-3.90978	0.754495	-5.18198	2.19539e-07	2.50203e-05	ADGRL3
ENSG00000172179	24.6874	-3.83796	0.759029	-5.05642	4.2721e-07	4.18305e-05	PRL
ENSG00000206043	54.1337	-3.82616	1.4322	-2.67152	0.00755086	0.0583046	C18orf63
ENSG00000152580	214.838	-3.75737	0.642438	-5.84862	4.95675e-09	9.94019e-07	IGSF10
ENSG00000171724	12481.7	-3.75562	0.493102	-7.6163	2.61042e-14	2.09396e-11	VAT1L
ENSG00000226704	15.429	-3.67047	1.39581	-2.62964	0.00854758	0.0635389	HSPA1L
ENSG00000120440	50.8919	-3.66026	0.602123	-6.07891	1.21001e-09	3.00429e-07	TTLL2
ENSG00000135525	2595.75	-3.59005	0.488252	-7.35287	1.94e-13	1.09353e-10	MAP7
ENSG00000176641	461.992	-3.58418	0.564338	-6.35113	2.13745e-10	6.46067e-08	RNF152
ENSG00000226124	69.5652	-3.5111	0.439391	-7.99083	1.34038e-15	1.27068e-12	FTCDNL1
ENSG00000176495	4.42986	-3.4957	1.08238	-3.22965	0.00123941	0.0172904	OR5AN1
ENSG00000173404	7.16759	-3.46967	1.03286	-3.35928	0.000781462	0.0123846	INSM1
ENSG00000276497	207.079	-3.40903	0.799193	-4.26559	1.99379e-05	0.000833315	APBA1
ENSG00000231834	48.5263	-3.40201	0.943125	-3.60717	0.000309555	0.00636066	HLA-A
ENSG00000095981	3.20249	-3.39799	0.91051	-3.73197	0.00018999	0.00444717	KCNK16
ENSG00000196460	194.331	-3.39352	0.747163	-4.54187	5.57575e-06	0.000305218	RFX8
ENSG00000221970	6.73624	-3.35335	0.835357	-4.01427	5.96289e-05	0.00189576	OR2A1
ENSG00000184731	344.664	-3.32696	0.813999	-4.08718	4.36646e-05	0.00153054	FAM110C
ENSG00000072422	213.478	-3.32388	0.844391	-3.93642	8.27059e-05	0.00242604	RHOBTB1
ENSG00000188816	33.616	-3.24549	0.845279	-3.83954	0.000123263	0.00321601	HMX2
ENSG00000225932	13.8623	-3.23559	0.743308	-4.35296	1.34309e-05	0.000603697	CTAGE4
ENSG00000177354	88.5436	-3.22738	0.577701	-5.58659	2.3157e-08	4.02871e-06	C10orf71
ENSG00000165449	119.606	-3.2181	0.632571	-5.08734	3.63119e-07	3.67632e-05	SLC16A9
ENSG00000124813	2037.8	-3.15299	0.628104	-5.01985	5.17117e-07	4.7511e-05	RUNX2
ENSG00000007062	16799.4	-3.10781	0.558167	-5.56789	2.57842e-08	4.40784e-06	PROM1
ENSG00000030419	773.808	-3.09734	0.622084	-4.97897	6.39239e-07	5.6253e-05	IKZF2
ENSG00000100448	116.129	-3.08272	0.799718	-3.85476	0.000115843	0.00308954	CTSG
ENSG00000105251	25.5388	-3.07552	0.812232	-3.78651	0.000152778	0.00377081	SHD
ENSG00000183662	11.1094	-3.0708	0.983907	-3.12103	0.00180219	0.0220319	TAFA1
ENSG00000068781	21.5106	-3.06011	0.968612	-3.15927	0.00158166	0.0202623	STON1-GTF2A1L
ENSG00000204851	57.2219	-3.03528	0.539555	-5.62552	1.84948e-08	3.29681e-06	PNMA8B
ENSG00000145283	17.8392	-3.03504	0.483322	-6.27954	3.39571e-10	9.83624e-08	SLC10A6
ENSG00000186326	13.5491	-3.02461	0.576772	-5.24402	1.57115e-07	1.90511e-05	RGS9BP
ENSG00000145491	81.5926	-3.02337	0.545715	-5.5402	3.02122e-08	4.92269e-06	ROPN1L
ENSG00000133256	137.844	-3.01674	0.635707	-4.74549	2.08005e-06	0.00014177	PDE6B
ENSG00000107282	1216.94	-2.99913	0.815014	-3.67985	0.00023337	0.00517233	APBA1
ENSG00000198758	5.41579	-2.97031	1.09817	-2.70478	0.00683501	0.0546336	EPS8L3
ENSG00000077943	35.1517	-2.95416	0.684238	-4.31744	1.57851e-05	0.000690177	ITGA8
ENSG00000188620	217.666	-2.93751	0.898498	-3.26935	0.00107794	0.0154618	HMX3
ENSG00000077327	34.4063	-2.90546	0.747502	-3.88689	0.000101536	0.00282727	SPAG6
ENSG00000172260	2266.55	-2.89959	0.559407	-5.18333	2.17962e-07	2.4977e-05	NEGR1
ENSG00000134201	131.432	-2.88909	0.956189	-3.02147	0.00251553	0.0273107	GSTM5
ENSG00000172995	7166.94	-2.87206	0.621935	-4.61794	3.87571e-06	0.000229636	ARPP21
ENSG00000118804	19.9997	-2.85534	0.610356	-4.67815	2.89472e-06	0.000181298	STBD1
ENSG00000181626	29.8309	-2.83413	0.547044	-5.18081	2.20927e-07	2.50416e-05	ANKRD62
ENSG00000168502	562.208	-2.82934	0.825908	-3.42573	0.000613148	0.0103545	MTCL1
ENSG00000138696	35.6592	-2.82385	0.912954	-3.09309	0.00198081	0.0233268	BMPR1B
ENSG00000187556	3.83322	-2.8061	0.638309	-4.39614	1.10192e-05	0.000521128	NANOS3
ENSG00000106538	3.84194	-2.80061	0.920912	-3.04113	0.00235693	0.0261887	RARRES2
ENSG00000185818	151.62	-2.78983	0.50878	-5.48337	4.17306e-08	6.21667e-06	NAT8L
ENSG00000118523	12560	-2.78512	0.546765	-5.09381	3.50934e-07	3.58779e-05	CCN2
ENSG00000113657	487.099	-2.78494	0.580439	-4.798	1.60261e-06	0.000113687	DPYSL3
ENSG00000140873	353.362	-2.77697	0.907492	-3.06005	0.00221298	0.0250428	ADAMTS18
ENSG00000274391	18.2573	-2.74922	0.565552	-4.86112	1.16724e-06	9.08356e-05	TPTE
ENSG00000065320	194.745	-2.74337	0.555868	-4.93528	8.00358e-07	6.61295e-05	NTN1
ENSG00000181408	160.641	-2.71518	0.84669	-3.20682	0.00134211	0.0182115	UTS2R
ENSG00000120057	16.7538	-2.71509	0.693781	-3.91347	9.09798e-05	0.00259928	SFRP5
ENSG00000112619	36.5615	-2.71379	0.807569	-3.36044	0.000778184	0.0123583	PRPH2
ENSG00000132746	13.9722	-2.6998	0.757842	-3.56248	0.000367367	0.0072291	ALDH3B2
ENSG00000274588	3.32162	-2.67222	0.789857	-3.38317	0.00071654	0.0116843	DGKK
ENSG00000171517	76.0436	-2.6722	0.497836	-5.36763	7.97761e-08	1.06655e-05	LPAR3
ENSG00000156564	319.14	-2.66521	0.802809	-3.31986	0.000900633	0.0137161	LRFN2
ENSG00000274736	4.30726	-2.66091	0.906461	-2.93549	0.00333017	0.0330734	CCL23
ENSG00000153283	3705.69	-2.64296	0.38198	-6.91911	4.54503e-12	2.06068e-09	CD96
ENSG00000092345	6.31997	-2.64005	0.901407	-2.92881	0.00340259	0.0336006	DAZL
ENSG00000163331	35.8572	-2.63484	1.07589	-2.44898	0.0143261	0.0888184	DAPL1
ENSG00000150054	345.282	-2.63315	0.410453	-6.41523	1.40608e-10	4.4432e-08	MPP7
ENSG00000081985	151.23	-2.63109	0.53262	-4.9399	7.81608e-07	6.55092e-05	IL12RB2
ENSG00000183117	252.118	-2.62009	0.641921	-4.08164	4.47186e-05	0.0015498	CSMD1
ENSG00000177494	48.9764	-2.60546	0.29476	-8.83927	9.63499e-19	1.67456e-15	ZBED2
ENSG00000182013	962.062	-2.60264	0.791266	-3.28922	0.00100467	0.0148546	PNMA8A
ENSG00000050327	56.7026	-2.58931	0.694682	-3.72733	0.000193518	0.0045095	ARHGEF5
ENSG00000183921	7.13426	-2.58565	0.51382	-5.03222	4.84844e-07	4.53449e-05	SDR42E2
ENSG00000197561	37.0617	-2.57774	0.961007	-2.68233	0.00731114	0.056981	ELANE
ENSG00000104043	6480.72	-2.54881	0.602654	-4.2293	2.34418e-05	0.000954888	ATP8B4
ENSG00000187581	10.4395	-2.52074	0.587105	-4.29351	1.75871e-05	0.000747039	COX8C
ENSG00000277018	10.4395	-2.52074	0.587105	-4.29351	1.75871e-05	0.000747039	COX8C
ENSG00000169026	31.6824	-2.52028	0.553663	-4.55202	5.31343e-06	0.000293166	SLC49A3
ENSG00000158352	306.546	-2.51564	0.361509	-6.95872	3.4339e-12	1.59652e-09	SHROOM4
ENSG00000158164	10.5626	-2.5058	1.02812	-2.43726	0.0147991	0.0908064	TMSB15A
ENSG00000183773	34.5483	-2.49961	0.64557	-3.87195	0.00010797	0.00295515	AIFM3
ENSG00000117586	828.434	-2.48898	0.482802	-5.15527	2.53266e-07	2.79477e-05	TNFSF4
ENSG00000128886	283.121	-2.47181	0.484793	-5.0987	3.42001e-07	3.53108e-05	ELL3
ENSG00000114656	235.633	-2.46453	0.346696	-7.10863	1.17203e-12	5.68461e-10	KIAA1257
ENSG00000154165	5.01459	-2.45971	0.558464	-4.40441	1.0607e-05	0.000506225	GPR15
ENSG00000261247	29.055	-2.45929	0.803097	-3.06226	0.0021967	0.024967	GOLGA8T
ENSG00000183542	686.076	-2.45918	0.775868	-3.16959	0.00152655	0.019849	KLRC4
ENSG00000175093	34.2289	-2.45207	0.688337	-3.56231	0.000367612	0.0072291	SPSB4
ENSG00000176842	34.7233	-2.44268	0.523366	-4.66725	3.05254e-06	0.000190041	IRX5
ENSG00000177103	5.84604	-2.40769	0.894028	-2.69308	0.00707952	0.0557677	DSCAML1
ENSG00000165949	94.0746	-2.40072	0.790226	-3.03802	0.00238136	0.0263377	IFI27
ENSG00000170893	216.205	-2.36424	0.878686	-2.69065	0.00713134	0.0560827	TRH
ENSG00000113319	215.688	-2.34695	0.650634	-3.60718	0.000309543	0.00636066	RASGRF2
ENSG00000183837	106.857	-2.34657	0.592846	-3.95815	7.55325e-05	0.00226337	PNMA3
ENSG00000212807	5.97717	-2.34416	0.831345	-2.81972	0.00480651	0.0426092	OR2A42
ENSG00000197506	32.7538	-2.34292	0.829746	-2.82365	0.00474795	0.0422454	SLC28A3
ENSG00000196549	266.287	-2.34149	0.756046	-3.09702	0.00195477	0.0231592	MME
ENSG00000186998	306.447	-2.33761	0.79482	-2.94106	0.00327096	0.0326877	EMID1
ENSG00000142303	1312.03	-2.3352	0.48551	-4.80979	1.51087e-06	0.000108657	ADAMTS10
ENSG00000115155	9.16134	-2.31916	0.897208	-2.58487	0.0097417	0.0684314	OTOF
ENSG00000010379	8.13798	-2.31315	0.767888	-3.01235	0.00259233	0.0278968	SLC6A13
ENSG00000171502	474.462	-2.29185	0.392606	-5.83753	5.29811e-09	1.05236e-06	COL24A1
ENSG00000154655	169.089	-2.2755	0.435166	-5.22904	1.70392e-07	2.04236e-05	L3MBTL4
ENSG00000134321	844.574	-2.27021	0.45979	-4.93749	7.91327e-07	6.60157e-05	RSAD2
ENSG00000111331	2966.33	-2.26786	0.576639	-3.93289	8.39298e-05	0.00244754	OAS3
ENSG00000206262	237.474	-2.26042	0.747314	-3.02472	0.00248862	0.0271316	FOXL2NB
ENSG00000198121	14.6861	-2.25904	0.847305	-2.66615	0.00767251	0.0589601	LPAR1
ENSG00000166016	391.509	-2.25742	0.334969	-6.73918	1.5928e-11	6.26783e-09	ABTB2
ENSG00000107863	273.953	-2.25567	0.637184	-3.54006	0.000400041	0.00766307	ARHGAP21
ENSG00000243896	8.04573	-2.24635	0.769926	-2.91762	0.0035271	0.0343905	OR2A7
ENSG00000205809	25.5618	-2.24142	0.645236	-3.4738	0.00051315	0.00909283	KLRC2
ENSG00000154310	218.584	-2.23295	0.439281	-5.0832	3.71131e-07	3.73928e-05	TNIK
ENSG00000168938	4.35079	-2.22883	0.834644	-2.67039	0.00757625	0.0584574	PPIC
ENSG00000232653	2428.47	-2.22743	0.463628	-4.80435	1.55257e-06	0.000110513	GOLGA8N
ENSG00000142677	8.75016	-2.22051	0.666382	-3.33219	0.000861661	0.0132792	IL22RA1
ENSG00000263155	3.65118	-2.21046	0.850413	-2.59928	0.009342	0.0667707	MYZAP
ENSG00000154556	23.7938	-2.19104	0.710568	-3.0835	0.00204581	0.0239301	SORBS2
ENSG00000178115	168.859	-2.18103	0.659877	-3.3052	0.000949079	0.0142711	GOLGA8Q
ENSG00000154914	1996.51	-2.15647	0.298106	-7.23389	4.69338e-13	2.50987e-10	USP43
ENSG00000100154	2503.17	-2.14782	0.530198	-4.05097	5.10047e-05	0.00169493	TTC28
ENSG00000116574	112.044	-2.14377	0.776379	-2.76124	0.0057583	0.0484059	RHOU
ENSG00000047634	106.238	-2.14047	0.55521	-3.85524	0.000115614	0.00308738	SCML1
ENSG00000164112	9.13429	-2.1284	0.852937	-2.49538	0.0125824	0.0811047	TMEM155
ENSG00000175928	10.2353	-2.12505	0.619635	-3.42951	0.000604668	0.0102528	LRRN1
ENSG00000275214	61.7225	-2.08351	0.704486	-2.95749	0.00310157	0.0316315	IFI27
ENSG00000152192	35.3176	-2.08174	0.720607	-2.88887	0.00386627	0.0367545	POU4F1
ENSG00000147206	4.487	-2.07752	0.550881	-3.77127	0.000162421	0.00394808	NXF3
ENSG00000101298	60.801	-2.06512	0.590831	-3.49528	0.000473562	0.00862029	SNPH
ENSG00000161031	5.12843	-2.06124	0.524392	-3.93073	8.46879e-05	0.00245996	PGLYRP2
ENSG00000139926	28.6043	-2.06053	0.797764	-2.58288	0.00979801	0.0687806	FRMD6
ENSG00000152076	88.7903	-2.04913	0.425458	-4.81628	1.46257e-06	0.000106655	CCDC74B
ENSG00000177721	582.944	-2.04433	0.373541	-5.47285	4.42843e-08	6.50418e-06	ANXA2R
ENSG00000128536	105.291	-2.03826	0.592543	-3.43985	0.000582026	0.00994979	CDHR3
ENSG00000178386	89.5757	-2.03421	0.528629	-3.84809	0.00011904	0.00315464	ZNF223
ENSG00000110042	1629.52	-2.03105	0.439879	-4.61729	3.88792e-06	0.000229707	DTX4
ENSG00000181104	294.621	-1.98009	0.496107	-3.99125	6.57259e-05	0.00205206	F2R
ENSG00000149292	29.3925	-1.97167	0.601525	-3.27778	0.00104626	0.0151533	TTC12
ENSG00000170627	118.576	-1.96538	0.532002	-3.6943	0.000220489	0.00495912	GTSF1
ENSG00000152104	3994.78	-1.95815	0.582374	-3.36235	0.000772807	0.0123112	PTPN14
ENSG00000137965	696.274	-1.95163	0.735	-2.65528	0.00792416	0.0603368	IFI44
ENSG00000163577	124.266	-1.94756	0.449149	-4.33612	1.4502e-05	0.000642153	EIF5A2
ENSG00000166926	8.75938	-1.94653	0.773452	-2.51668	0.0118465	0.0779894	MS4A6E
ENSG00000134326	922.4	-1.9441	0.552637	-3.51786	0.000435034	0.00815191	CMPK2
ENSG00000074416	512.176	-1.9406	0.629902	-3.08079	0.00206453	0.0240681	MGLL
ENSG00000111490	144.862	-1.93458	0.357229	-5.41551	6.11126e-08	8.61192e-06	TBC1D30
ENSG00000137332	7.9338	-1.93004	0.807101	-2.39132	0.0167877	0.0987102	DDR1
ENSG00000130612	3.84595	-1.92486	0.617547	-3.11694	0.00182738	0.0221372	CYP2G1P
ENSG00000278119	87.2055	-1.91604	0.374914	-5.11062	3.21096e-07	3.44908e-05	GOLGA8J
ENSG00000277561	14.8629	-1.91325	0.486952	-3.92903	8.52898e-05	0.002474	GOLGA8IP
ENSG00000166415	123.989	-1.91232	0.493792	-3.87273	0.000107624	0.00294955	WDR72
ENSG00000127507	6857.97	-1.90999	0.407089	-4.69183	2.70768e-06	0.000173758	ADGRE2
ENSG00000185736	879.445	-1.90315	0.613402	-3.10261	0.00191825	0.0229529	ADARB2
ENSG00000134198	51.5749	-1.88743	0.542109	-3.48165	0.000498328	0.00887222	TSPAN2
ENSG00000198732	5.22495	-1.8874	0.684862	-2.75589	0.00585334	0.048968	SMOC1
ENSG00000155974	56.8032	-1.86948	0.654445	-2.85658	0.00428227	0.0395882	GRIP1
ENSG00000155428	121.832	-1.86613	0.348813	-5.34993	8.79872e-08	1.16143e-05	TRIM74
ENSG00000183598	49.1951	-1.85641	0.369511	-5.02397	5.06135e-07	4.67078e-05	H3C13
ENSG00000176697	34.6081	-1.85445	0.340179	-5.45138	4.99792e-08	7.1395e-06	BDNF
ENSG00000182621	824.585	-1.85033	0.450524	-4.10706	4.00734e-05	0.00144347	PLCB1
ENSG00000158806	11.2608	-1.84558	0.615328	-2.99934	0.00270565	0.0287757	NPM2
ENSG00000119457	52.4653	-1.83752	0.411985	-4.46016	8.18986e-06	0.000416604	SLC46A2
ENSG00000079931	5.07399	-1.83693	0.725329	-2.53254	0.011324	0.0757692	MOXD1
ENSG00000078589	135.648	-1.83425	0.542058	-3.38387	0.000714725	0.0116638	P2RY10
ENSG00000213214	9.46851	-1.8295	0.478403	-3.82418	0.000131207	0.00337083	ARHGEF35
ENSG00000175183	1688.97	-1.82242	0.242756	-7.5072	6.04043e-14	3.70527e-11	CSRP2
ENSG00000205038	12.0501	-1.81759	0.693666	-2.62027	0.00878612	0.0644542	PKHD1L1
ENSG00000186399	407.168	-1.81395	0.289248	-6.27128	3.58087e-10	1.00923e-07	GOLGA8R
ENSG00000175267	11.7699	-1.81273	0.413653	-4.38224	1.17464e-05	0.000548757	VWA3A
ENSG00000130167	3.47425	-1.81065	0.605963	-2.98806	0.00280754	0.0295323	TSPAN16
ENSG00000179348	118.631	-1.80898	0.638662	-2.83245	0.00461934	0.0414999	GATA2
ENSG00000106089	316.087	-1.80268	0.726253	-2.48216	0.0130587	0.0831867	STX1A
ENSG00000166750	1098.89	-1.79689	0.429267	-4.18596	2.83963e-05	0.00109067	SLFN5
ENSG00000168077	5.2735	-1.79621	0.526197	-3.41357	0.000641182	0.0106809	SCARA3
ENSG00000142089	151.763	-1.79249	0.444522	-4.03241	5.52082e-05	0.0017907	IFITM3
ENSG00000197891	8.89801	-1.79211	0.439672	-4.07601	4.58147e-05	0.00157157	SLC22A12
ENSG00000215375	127.744	-1.78929	0.337502	-5.30157	1.14811e-07	1.46006e-05	MYL5
ENSG00000174099	87.072	-1.7889	0.441859	-4.04859	5.15268e-05	0.00170308	MSRB3
ENSG00000163121	3.88167	-1.77409	0.695593	-2.55047	0.0107578	0.0734792	NEURL3
ENSG00000163492	119.86	-1.77127	0.308639	-5.73899	9.52431e-09	1.80581e-06	CCDC141
ENSG00000151883	10953.2	-1.76621	0.367194	-4.81002	1.50917e-06	0.000108657	PARP8
ENSG00000113946	3.61811	-1.76617	0.581754	-3.03594	0.00239788	0.0264465	CLDN16
ENSG00000144824	162.929	-1.76606	0.675551	-2.61425	0.00894245	0.0651181	PHLDB2
ENSG00000154102	326.95	-1.76595	0.538755	-3.27783	0.00104607	0.0151533	C16orf74
ENSG00000125255	11.7885	-1.76467	0.666137	-2.64911	0.00807037	0.0611612	SLC10A2
ENSG00000278145	4.33321	-1.7595	0.736934	-2.3876	0.016959	0.0992694	C17orf78
ENSG00000186583	76.9724	-1.75615	0.702435	-2.50009	0.0124163	0.0806204	SPATC1
ENSG00000138650	19.264	-1.75422	0.559285	-3.13655	0.0017095	0.021329	PCDH10
ENSG00000185231	35.3185	-1.75368	0.409777	-4.2796	1.87229e-05	0.000787266	MC2R
ENSG00000166596	26.9527	-1.73711	0.456288	-3.80704	0.00014064	0.00355539	CFAP52
ENSG00000183734	6.15792	-1.73363	0.62464	-2.77541	0.00551327	0.0468943	ASCL2
ENSG00000197608	297.309	-1.72908	0.535742	-3.22746	0.00124896	0.017379	ZNF841
ENSG00000274137	22.9043	-1.72485	0.479782	-3.59506	0.000324317	0.00659898	MYOM2
ENSG00000166341	3571.01	-1.71436	0.335992	-5.10239	3.35391e-07	3.51503e-05	DCHS1
ENSG00000134545	154.884	-1.71348	0.392287	-4.36792	1.25434e-05	0.000576225	KLRC1
ENSG00000198829	24.3976	-1.70324	0.666254	-2.55644	0.0105749	0.0725734	SUCNR1
ENSG00000163040	77.9571	-1.70129	0.40838	-4.16596	3.10049e-05	0.001174	CCDC74A
ENSG00000183960	34.3397	-1.69999	0.41869	-4.06027	4.9017e-05	0.00164887	KCNH8
ENSG00000145908	419.274	-1.69808	0.478926	-3.54559	0.00039173	0.00758582	ZNF300
ENSG00000171116	22.4594	-1.69569	0.70657	-2.39989	0.0164001	0.0973624	HSFX1
ENSG00000121413	573.273	-1.68708	0.460667	-3.66226	0.000250003	0.00545976	ZSCAN18
ENSG00000196814	717.25	-1.68161	0.449637	-3.73993	0.000184075	0.00435545	MVB12B
ENSG00000167711	41.9019	-1.67197	0.561258	-2.97897	0.00289218	0.0300994	SERPINF2
ENSG00000112773	168.881	-1.67159	0.47074	-3.55098	0.000383802	0.00746696	TENT5A
ENSG00000134627	1036.13	-1.66362	0.4094	-4.06356	4.83303e-05	0.00162877	PIWIL4
ENSG00000158815	5.25171	-1.66243	0.655858	-2.53474	0.0112531	0.075525	FGF17
ENSG00000187912	79.4818	-1.66141	0.405391	-4.0983	4.16202e-05	0.00147716	CLEC17A
ENSG00000220721	4.50944	-1.65828	0.540022	-3.07077	0.00213509	0.0245341	OR1F12
ENSG00000132958	6.09186	-1.65414	0.417138	-3.96546	7.32543e-05	0.00221419	TPTE2
ENSG00000142233	37.7891	-1.65318	0.362354	-4.56234	5.05857e-06	0.000285139	NTN5
ENSG00000188959	13.1057	-1.64894	0.525677	-3.13679	0.00170808	0.021329	C9orf152
ENSG00000203814	574.454	-1.64726	0.294869	-5.58642	2.31801e-08	4.02871e-06	H2BC18
ENSG00000157211	4.74332	-1.64503	0.598845	-2.747	0.0060143	0.0497558	CDCP2
ENSG00000123095	13.1752	-1.64124	0.652545	-2.51514	0.0118987	0.0782289	BHLHE41
ENSG00000132465	328.966	-1.64083	0.469114	-3.49773	0.000469239	0.00856956	JCHAIN
ENSG00000130595	23.7186	-1.64009	0.480175	-3.4156	0.000636406	0.0106268	TNNT3
ENSG00000134243	1908.01	-1.63158	0.513678	-3.17626	0.00149185	0.0195195	SORT1
ENSG00000196422	49.4726	-1.63066	0.557298	-2.926	0.0034335	0.033746	PPP1R26
ENSG00000178809	420.82	-1.6282	0.216597	-7.51722	5.59552e-14	3.70527e-11	TRIM73
ENSG00000117480	1455.98	-1.62141	0.317845	-5.10127	3.37381e-07	3.51821e-05	FAAH
ENSG00000185745	401.159	-1.61739	0.627739	-2.57654	0.00997949	0.0697728	IFIT1
ENSG00000018189	1231.46	-1.61003	0.214457	-7.50747	6.02798e-14	3.70527e-11	RUFY3
ENSG00000151692	1795.27	-1.60185	0.396019	-4.04488	5.23504e-05	0.00172756	RNF144A
ENSG00000177383	494.834	-1.59995	0.298062	-5.36783	7.96892e-08	1.06655e-05	MAGEF1
ENSG00000009694	112.031	-1.59927	0.481114	-3.3241	0.000887048	0.0135822	TENM1
ENSG00000167800	6.2609	-1.59876	0.569103	-2.80926	0.00496559	0.0435502	TBX10
ENSG00000145555	767.091	-1.59157	0.499758	-3.18468	0.00144915	0.0191895	MYO10
ENSG00000166123	721.467	-1.59031	0.421743	-3.77079	0.00016273	0.00395098	GPT2
ENSG00000085733	246.202	-1.58869	0.43585	-3.64503	0.000267366	0.00576647	CTTN
ENSG00000248485	12.0607	-1.57103	0.462957	-3.39346	0.000690164	0.0113967	PCP4L1
ENSG00000161905	4.82903	-1.56479	0.57876	-2.70369	0.0068575	0.054734	ALOX15
ENSG00000164114	118.89	-1.56216	0.640401	-2.43935	0.0147139	0.0904694	MAP9
ENSG00000196284	835.624	-1.55802	0.440295	-3.53858	0.000402285	0.0076973	SUPT3H
ENSG00000005844	5188.39	-1.54813	0.47982	-3.22647	0.00125327	0.0174024	ITGAL
ENSG00000177283	1246.72	-1.54715	0.460882	-3.35694	0.00078811	0.0124427	FZD8
ENSG00000106366	651.116	-1.54705	0.415724	-3.72135	0.000198163	0.00460231	SERPINE1
ENSG00000148204	158.417	-1.54634	0.388034	-3.98506	6.74636e-05	0.00209378	CRB2
ENSG00000151948	46.2875	-1.53418	0.588512	-2.60687	0.00913731	0.065872	GLT1D1
ENSG00000116191	1316.87	-1.53394	0.371891	-4.1247	3.71221e-05	0.0013559	RALGPS2
ENSG00000176900	7.63167	-1.53246	0.617961	-2.47987	0.013143	0.0835704	OR51T1
ENSG00000112319	341.125	-1.52068	0.535973	-2.83722	0.00455077	0.0411354	EYA4
ENSG00000113905	36.7247	-1.52047	0.300852	-5.05388	4.32913e-07	4.21908e-05	HRG
ENSG00000070778	14.4008	-1.51794	0.598944	-2.53436	0.0112652	0.075525	PTPN21
ENSG00000146001	10.6966	-1.51767	0.401989	-3.77539	0.000159756	0.00389236	PCDHB18P
ENSG00000078900	187.824	-1.5102	0.51084	-2.95631	0.00311343	0.0316749	TP73
ENSG00000276085	4.79344	-1.50069	0.593613	-2.52807	0.0114693	0.0764228	CCL3L1
ENSG00000144749	811.495	-1.49889	0.492712	-3.04212	0.00234915	0.026144	LRIG1
ENSG00000187720	160.833	-1.49569	0.367273	-4.07243	4.65249e-05	0.00158291	THSD4
ENSG00000169085	10.1934	-1.49497	0.526537	-2.83924	0.0045221	0.0410413	VXN
ENSG00000215845	126.51	-1.49247	0.427079	-3.4946	0.000474775	0.00862029	TSTD1
ENSG00000135960	16.6132	-1.49032	0.551862	-2.70052	0.00692307	0.0550434	EDAR
ENSG00000139508	487.533	-1.48938	0.396265	-3.75855	0.000170902	0.00409694	SLC46A3
ENSG00000188626	42.428	-1.4872	0.26956	-5.51714	3.44558e-08	5.3588e-06	GOLGA8M
ENSG00000119917	600.104	-1.47567	0.556421	-2.65207	0.008	0.0607162	IFIT3
ENSG00000077800	29.7267	-1.4743	0.352181	-4.18619	2.83673e-05	0.00109067	FKBP6
ENSG00000196329	185.092	-1.47321	0.381414	-3.86249	0.000112238	0.00302824	GIMAP5
ENSG00000237693	291.795	-1.47157	0.520099	-2.82939	0.00466363	0.0418522	IRGM
ENSG00000164050	2612.18	-1.46898	0.32095	-4.57697	4.71765e-06	0.00026917	PLXNB1
ENSG00000171649	276.912	-1.46683	0.576003	-2.54658	0.0108786	0.0738794	ZIK1
ENSG00000172638	176.803	-1.46472	0.341557	-4.28836	1.79997e-05	0.000759922	EFEMP2
ENSG00000133665	55.614	-1.46224	0.286164	-5.10981	3.22483e-07	3.44908e-05	DYDC2
ENSG00000146722	71.2656	-1.46002	0.345327	-4.22794	2.35843e-05	0.000955936	LOC541473
ENSG00000171659	10.2937	-1.45542	0.56814	-2.56172	0.0104155	0.0718574	GPR34
ENSG00000197928	143.609	-1.45502	0.365814	-3.97749	6.96473e-05	0.00214491	ZNF677
ENSG00000163534	465.637	-1.44733	0.444442	-3.25651	0.00112789	0.0160976	FCRL1
ENSG00000169252	269.034	-1.44273	0.349351	-4.12976	3.63143e-05	0.00133103	ADRB2
ENSG00000074966	454.72	-1.44159	0.292261	-4.93255	8.11614e-07	6.66418e-05	TXK
ENSG00000110076	2443.96	-1.43796	0.436676	-3.29296	0.000991393	0.0147338	NRXN2
ENSG00000178980	351.559	-1.43768	0.268998	-5.34456	9.06368e-08	1.17411e-05	SELENOW
ENSG00000075651	1048.71	-1.43764	0.468406	-3.06923	0.00214613	0.0246053	PLD1
ENSG00000184678	1382.76	-1.42533	0.347798	-4.09815	4.1646e-05	0.00147716	H2BC21
ENSG00000205143	4.14353	-1.42135	0.563645	-2.52172	0.0116784	0.0772681	ARID3C
ENSG00000104055	20.4156	-1.42133	0.345756	-4.11081	3.94277e-05	0.00142514	TGM5
ENSG00000184613	80.1097	-1.41592	0.526286	-2.6904	0.00713661	0.0561029	NELL2
ENSG00000174353	2967.8	-1.41538	0.19738	-7.17086	7.45267e-13	3.70078e-10	TRIM74
ENSG00000167207	723.839	-1.41446	0.552503	-2.5601	0.0104643	0.0721469	NOD2
ENSG00000270276	618.742	-1.41065	0.309064	-4.56426	5.01264e-06	0.000283316	H4C15
ENSG00000183463	45.2915	-1.40863	0.463467	-3.03933	0.00237105	0.0262998	URAD
ENSG00000135643	215.046	-1.40698	0.380318	-3.69948	0.000216038	0.00490281	KCNMB4
ENSG00000115896	36.3249	-1.40577	0.444769	-3.16067	0.00157408	0.0202025	PLCL1
ENSG00000189060	1778.88	-1.40484	0.434487	-3.23333	0.00122356	0.0171611	H1-0
ENSG00000255151	21.2895	-1.40198	0.39843	-3.51875	0.000433581	0.00813935	GLYATL1B
ENSG00000078142	5209.42	-1.40105	0.333401	-4.2023	2.64217e-05	0.00104169	PIK3C3
ENSG00000149557	93.6071	-1.40053	0.520801	-2.68918	0.00716278	0.0561816	FEZ1
ENSG00000164674	435.411	-1.39993	0.412714	-3.392	0.000693842	0.0114484	SYTL3
ENSG00000177570	23.808	-1.39916	0.489545	-2.85807	0.00426221	0.0394202	SAMD12
ENSG00000276886	2904.12	-1.39901	0.534405	-2.61788	0.00884789	0.0647706	GREM1
ENSG00000182580	515.517	-1.39845	0.534068	-2.61849	0.00883199	0.0646997	EPHB3
ENSG00000173114	113.334	-1.39638	0.397857	-3.50975	0.000448537	0.00833008	LRRN3
ENSG00000121690	238.073	-1.39566	0.47911	-2.91303	0.00357935	0.0347376	DEPDC7
ENSG00000166578	27.2769	-1.39514	0.445832	-3.1293	0.00175226	0.0216628	IQCD
ENSG00000272196	418.482	-1.39468	0.265169	-5.2596	1.44371e-07	1.77117e-05	H2AC19
ENSG00000118276	1456.14	-1.39071	0.302203	-4.60191	4.18638e-06	0.000243207	B4GALT6
ENSG00000053918	54.1643	-1.37763	0.479155	-2.87513	0.00403866	0.038096	KCNQ1
ENSG00000181264	76.1053	-1.37434	0.522262	-2.6315	0.00850079	0.063364	TLCD5
ENSG00000131203	4.92231	-1.37412	0.544092	-2.52553	0.0115524	0.0768207	IDO1
ENSG00000185532	26.1398	-1.37158	0.566535	-2.421	0.0154781	0.0934871	PRKG1
ENSG00000048462	7.10033	-1.36791	0.447061	-3.0598	0.00221488	0.0250508	TNFRSF17
ENSG00000275122	22.7924	-1.36541	0.46884	-2.91231	0.00358769	0.0347861	THEMIS
ENSG00000206559	31.3752	-1.36053	0.403252	-3.3739	0.000741111	0.0119817	ZCWPW2
ENSG00000166707	67.1931	-1.35924	0.325471	-4.17622	2.96388e-05	0.001128	ZCCHC18
ENSG00000144354	9631.76	-1.35044	0.371424	-3.63584	0.000277072	0.00591185	CDCA7
ENSG00000137441	34.2987	-1.34874	0.513831	-2.62487	0.00866827	0.0640856	FGFBP2
ENSG00000243244	685.238	-1.34178	0.41924	-3.2005	0.0013719	0.0184595	STON1
ENSG00000151136	737.557	-1.34022	0.546409	-2.45279	0.0141754	0.0881702	BTBD11
ENSG00000165905	74.2019	-1.33822	0.475199	-2.81613	0.00486066	0.0429005	LARGE2
ENSG00000165929	189.18	-1.3381	0.464709	-2.87943	0.00398392	0.0377332	TC2N
ENSG00000128849	146.056	-1.33353	0.330083	-4.03998	5.34547e-05	0.00175352	CGNL1
ENSG00000181031	57.8985	-1.33347	0.426721	-3.12491	0.00177857	0.0218327	RPH3AL
ENSG00000115607	60.1502	-1.32921	0.486973	-2.72953	0.00634239	0.0516909	IL18RAP
ENSG00000140675	26.0789	-1.32782	0.460448	-2.88375	0.00392966	0.0372701	SLC5A2
ENSG00000163545	493.921	-1.32537	0.414866	-3.1947	0.00139977	0.0187313	NUAK2
ENSG00000130487	34.8487	-1.3146	0.462815	-2.84044	0.00450519	0.0409788	KLHDC7B
ENSG00000086300	254.714	-1.31445	0.428781	-3.06555	0.00217271	0.0247888	SNX10
ENSG00000117983	21.8224	-1.31395	0.47755	-2.75145	0.00593324	0.0493592	MUC5B
ENSG00000255986	5.54596	-1.31393	0.43707	-3.00622	0.00264518	0.0283202	MT1JP
ENSG00000147145	459.271	-1.31143	0.495779	-2.64519	0.00816453	0.0616508	LPAR4
ENSG00000180638	14.8478	-1.30848	0.265926	-4.92047	8.63347e-07	6.97905e-05	SLC47A2
ENSG00000171476	76.7665	-1.30452	0.369254	-3.53285	0.000411108	0.00781592	HOPX
ENSG00000260386	1252.11	-1.30426	0.503199	-2.59194	0.00954351	0.0675361	LDC1P
ENSG00000171766	64.3752	-1.3006	0.521536	-2.49379	0.0126389	0.0812818	GATM
ENSG00000227855	54.3176	-1.29513	0.420515	-3.07986	0.00207096	0.0241026	DPY19L2P3
ENSG00000162065	2628.49	-1.29413	0.203634	-6.35518	2.08178e-10	6.38493e-08	TBC1D24
ENSG00000175352	119.426	-1.29286	0.498302	-2.59453	0.00947206	0.0672394	NRIP3
ENSG00000099204	581.096	-1.29192	0.468729	-2.75621	0.00584753	0.048968	ABLIM1
ENSG00000105664	11.094	-1.29153	0.37139	-3.47755	0.000506018	0.00898937	COMP
ENSG00000133985	64.7075	-1.29091	0.452459	-2.8531	0.00432949	0.0398481	TTC9
ENSG00000089012	45.0684	-1.29008	0.446955	-2.88637	0.00389714	0.0369785	SIRPG
ENSG00000179144	116.721	-1.28456	0.461734	-2.78203	0.00540204	0.0462829	GIMAP7
ENSG00000176293	30.4952	-1.28413	0.317033	-4.05046	5.11178e-05	0.00169493	ZNF135
ENSG00000052126	1375.22	-1.28149	0.323653	-3.95945	7.51232e-05	0.00225434	PLEKHA5
ENSG00000115295	59.0056	-1.27687	0.53464	-2.38828	0.0169273	0.0992258	CLIP4
ENSG00000177673	6.51561	-1.27421	0.408388	-3.1201	0.0018079	0.0220663	TEX44
ENSG00000162676	1691.22	-1.27406	0.325346	-3.91603	9.00187e-05	0.00257889	GFI1
ENSG00000172116	43.7774	-1.27302	0.493034	-2.58202	0.0098224	0.0688823	CD8B
ENSG00000150394	65.8716	-1.2717	0.407793	-3.11849	0.00181781	0.0221083	CDH8
ENSG00000196372	267.212	-1.2711	0.410338	-3.09768	0.00195041	0.0231386	ASB13
ENSG00000132530	7540.45	-1.27092	0.50059	-2.53885	0.0111218	0.0749938	XAF1
ENSG00000241978	7467.69	-1.27029	0.279177	-4.55014	5.36109e-06	0.000295016	PALM2AKAP2
ENSG00000090975	1199.16	-1.26278	0.474202	-2.66295	0.00774591	0.0592839	PITPNM2
ENSG00000104219	2531.88	-1.26213	0.420792	-2.99942	0.00270498	0.0287757	ZDHHC2
ENSG00000278195	15.8537	-1.2537	0.497699	-2.519	0.0117689	0.0776257	SSTR3
ENSG00000072210	870.879	-1.25204	0.286077	-4.37658	1.20554e-05	0.000558727	ALDH3A2
ENSG00000148158	3183.38	-1.24873	0.357702	-3.49097	0.000481266	0.00869783	SNX30
ENSG00000156042	214.149	-1.24854	0.258877	-4.82291	1.41479e-06	0.000105007	CFAP70
ENSG00000170500	39.6212	-1.24817	0.314212	-3.97236	7.11628e-05	0.00217302	LONRF2
ENSG00000138795	8222.47	-1.24646	0.489318	-2.54734	0.0108549	0.0738794	LEF1
ENSG00000115257	345.246	-1.24626	0.267137	-4.66524	3.08251e-06	0.000190768	PCSK4
ENSG00000163633	428.787	-1.2448	0.215099	-5.78708	7.16193e-09	1.38305e-06	C4orf36
ENSG00000104450	152.423	-1.23733	0.293701	-4.21289	2.52122e-05	0.0010112	SPAG1
ENSG00000278362	7.25764	-1.23673	0.494337	-2.50179	0.0123566	0.0803583	NCR1
ENSG00000110400	871.293	-1.2346	0.429497	-2.87452	0.00404637	0.0381171	NECTIN1
ENSG00000182866	399.359	-1.23073	0.349153	-3.52489	0.000423656	0.00801033	LCK
ENSG00000130997	134.16	-1.23065	0.301838	-4.07717	4.55869e-05	0.00156633	POLN
ENSG00000118308	15230.2	-1.23057	0.268878	-4.5767	4.72364e-06	0.00026917	LRMP
ENSG00000144550	16.9772	-1.22975	0.345715	-3.55713	0.000374926	0.00734911	CPNE9
ENSG00000188313	1045.13	-1.2293	0.395312	-3.1097	0.0018728	0.0225515	PLSCR1
ENSG00000203811	208.687	-1.22693	0.361873	-3.39049	0.000697689	0.0114756	H3C14
ENSG00000203852	208.687	-1.22693	0.361873	-3.39049	0.000697689	0.0114756	H3C15
ENSG00000108950	62.6332	-1.22607	0.37137	-3.30147	0.000961793	0.0144311	FAM20A
ENSG00000147138	587.213	-1.22577	0.475231	-2.57931	0.00989992	0.0693347	GPR174
ENSG00000213071	78.7281	-1.21846	0.278469	-4.37558	1.21107e-05	0.000560048	LPAL2
ENSG00000179909	771.408	-1.21591	0.480602	-2.52996	0.0114075	0.0761816	ZNF154
ENSG00000139364	26.9341	-1.2152	0.471302	-2.57839	0.00992614	0.0694463	TMEM132B
ENSG00000163171	3608.03	-1.21417	0.499827	-2.42917	0.0151334	0.0919914	CDC42EP3
ENSG00000099219	2160.2	-1.21367	0.161504	-7.51481	5.69937e-14	3.70527e-11	ERMP1
ENSG00000060140	117.442	-1.21033	0.435366	-2.78002	0.00543558	0.0464228	STYK1
ENSG00000123570	69.1631	-1.20979	0.315592	-3.83339	0.000126389	0.00327043	RAB9B
ENSG00000146285	282.707	-1.20818	0.41074	-2.94148	0.00326649	0.0326769	SCML4
ENSG00000119922	203.782	-1.20633	0.396069	-3.04576	0.00232094	0.0259965	IFIT2
ENSG00000170006	413.941	-1.20549	0.379007	-3.18066	0.00146942	0.0193563	TMEM154
ENSG00000196074	130.881	-1.20461	0.402877	-2.99001	0.0027897	0.0294294	SYCP2
ENSG00000196267	336.941	-1.2014	0.202787	-5.92443	3.13376e-09	6.87976e-07	ZNF836
ENSG00000184307	737.152	-1.19862	0.459612	-2.6079	0.00910985	0.0657422	ZDHHC23
ENSG00000020633	631.951	-1.19684	0.374643	-3.19462	0.00140013	0.0187313	RUNX3
ENSG00000171817	48.3343	-1.19662	0.280635	-4.26398	2.00815e-05	0.000837639	ZNF540
ENSG00000100307	496.787	-1.19514	0.285882	-4.18055	2.90807e-05	0.00111286	CBX7
ENSG00000133740	351.872	-1.19459	0.334535	-3.57089	0.000355772	0.00707236	E2F5
ENSG00000138642	784.384	-1.19412	0.392494	-3.04239	0.00234709	0.026144	HERC6
ENSG00000172673	45.1115	-1.19299	0.428835	-2.78194	0.00540353	0.0462829	THEMIS
ENSG00000171596	450.993	-1.19074	0.417529	-2.85188	0.00434617	0.039984	NMUR1
ENSG00000136014	10.8765	-1.18748	0.474998	-2.49997	0.0124203	0.0806204	USP44
ENSG00000104432	19.4597	-1.18445	0.399866	-2.96211	0.00305537	0.0312673	IL7
ENSG00000147852	5610.64	-1.18218	0.460187	-2.56892	0.0102016	0.0708509	VLDLR
ENSG00000205929	33.5607	-1.18177	0.368773	-3.20459	0.00135254	0.018258	C21orf62
ENSG00000262938	33.5607	-1.18177	0.368773	-3.20459	0.00135254	0.018258	C21orf62
ENSG00000174885	115.821	-1.17938	0.406379	-2.90217	0.00370588	0.0356559	NLRP6
ENSG00000104327	123.297	-1.179	0.17551	-6.71759	1.84753e-11	7.00583e-09	CALB1
ENSG00000148655	38.6895	-1.17634	0.358539	-3.28092	0.0010347	0.0150801	LRMDA
ENSG00000143502	12.6969	-1.17559	0.388592	-3.02525	0.00248431	0.0270987	SUSD4
ENSG00000168672	41.6378	-1.17459	0.363061	-3.23523	0.00121543	0.0170585	LRATD2
ENSG00000185885	122.648	-1.17331	0.341092	-3.43986	0.000582006	0.00994979	IFITM1
ENSG00000143167	26.1126	-1.17273	0.484032	-2.42284	0.0153998	0.0931628	GPA33
ENSG00000121691	7919.28	-1.16968	0.255021	-4.58661	4.50495e-06	0.00025883	CAT
ENSG00000220008	1027.6	-1.16617	0.371616	-3.1381	0.0017005	0.0212751	LINGO3
ENSG00000144852	43.7802	-1.16557	0.405595	-2.87372	0.00405664	0.0381793	NR1I2
ENSG00000187824	602.214	-1.16388	0.192612	-6.04259	1.51656e-09	3.63557e-07	TMEM220
ENSG00000197653	54.8673	-1.16376	0.457375	-2.54444	0.0109454	0.0742607	DNAH10
ENSG00000120669	39.2958	-1.16298	0.45483	-2.55695	0.0105595	0.0725693	SOHLH2
ENSG00000172493	12897	-1.1628	0.194743	-5.97095	2.35875e-09	5.40594e-07	AFF1
ENSG00000197635	46.386	-1.16269	0.476264	-2.44127	0.0146356	0.0901742	DPP4
ENSG00000277600	167.549	-1.1618	0.448674	-2.58942	0.0096139	0.0677953	CNOT3
ENSG00000124215	29.2475	-1.16146	0.39556	-2.93623	0.00332228	0.0330264	CDH26
ENSG00000163602	275.634	-1.16135	0.364666	-3.18471	0.001449	0.0191895	RYBP
ENSG00000152495	258.094	-1.1612	0.456452	-2.54396	0.0109604	0.0743138	CAMK4
ENSG00000185920	3386.24	-1.16027	0.479838	-2.41804	0.0156044	0.0939924	PTCH1
ENSG00000105855	53.7874	-1.15885	0.359063	-3.22743	0.00124909	0.017379	ITGB8
ENSG00000075240	6863.05	-1.15097	0.264563	-4.35044	1.35867e-05	0.000606775	GRAMD4
ENSG00000085563	44.6922	-1.14936	0.371755	-3.09171	0.00199009	0.0233964	ABCB1
ENSG00000178104	4337.58	-1.14754	0.19326	-5.93781	2.88856e-09	6.47783e-07	PDE4DIP
ENSG00000064687	6925.8	-1.1456	0.334187	-3.42802	0.000607993	0.0102841	ABCA7
ENSG00000086159	8.44171	-1.14129	0.450946	-2.53088	0.0113775	0.07603	AQP6
ENSG00000007545	11910	-1.14025	0.180465	-6.31839	2.64297e-10	7.87454e-08	CRAMP1
ENSG00000102245	32.8369	-1.13848	0.411394	-2.76738	0.00565088	0.0477338	CD40LG
ENSG00000165804	191.826	-1.13633	0.417091	-2.72443	0.00644135	0.0523134	ZNF219
ENSG00000147364	1169.87	-1.1344	0.29689	-3.82096	0.000132931	0.0033934	FBXO25
ENSG00000121053	59.6191	-1.13333	0.454343	-2.49444	0.0126157	0.0812198	EPX
ENSG00000278062	175.307	-1.12738	0.281697	-4.00208	6.27871e-05	0.00197212	ZNF251
ENSG00000081059	871.547	-1.12589	0.46347	-2.42927	0.0151292	0.0919914	TCF7
ENSG00000151917	123.157	-1.12581	0.416901	-2.70042	0.0069253	0.0550434	BEND6
ENSG00000130943	48.7012	-1.12442	0.334599	-3.3605	0.000778008	0.0123583	PKDREJ
ENSG00000275572	14.2197	-1.1243	0.416576	-2.6989	0.00695683	0.0551215	GRIFIN
ENSG00000129116	628.263	-1.12425	0.371347	-3.02748	0.00246599	0.0269609	PALLD
ENSG00000138606	113.191	-1.12416	0.225989	-4.97438	6.54584e-07	5.73613e-05	SHF
ENSG00000070081	3327.35	-1.12277	0.282051	-3.98071	6.87095e-05	0.00212297	NUCB2
ENSG00000163864	207.864	-1.12013	0.432747	-2.58843	0.00964154	0.0679338	NMNAT3
ENSG00000181449	9.90651	-1.12007	0.455006	-2.46165	0.0138298	0.0866572	SOX2
ENSG00000196118	378.343	-1.11971	0.201927	-5.54512	2.93749e-08	4.82397e-06	CCDC189
ENSG00000244486	42.3334	-1.11927	0.371415	-3.01353	0.00258232	0.0278186	SCARF2
ENSG00000155719	23.7835	-1.119	0.446219	-2.50774	0.0121507	0.0794294	OTOA
ENSG00000274349	66.3179	-1.11351	0.357233	-3.11702	0.00182686	0.0221372	ZNF658
ENSG00000149201	74.5543	-1.11344	0.325281	-3.42302	0.000619304	0.0104247	CCDC81
ENSG00000197385	20.4937	-1.1127	0.457625	-2.43146	0.015038	0.091545	ZNF860
ENSG00000086205	17.0249	-1.11148	0.380379	-2.92204	0.00347745	0.0340656	FOLH1
ENSG00000178826	17.2244	-1.11053	0.233272	-4.76065	1.92969e-06	0.000133263	TMEM139
ENSG00000185101	161.835	-1.11022	0.427523	-2.59687	0.00940771	0.0670336	ANO9
ENSG00000174255	32.0248	-1.11022	0.344071	-3.22671	0.00125221	0.0174024	ZNF80
ENSG00000198851	204.441	-1.10939	0.440187	-2.52027	0.0117266	0.0773959	CD3E
ENSG00000189409	34.428	-1.1088	0.313008	-3.54239	0.000396524	0.0076361	MMP23B
ENSG00000275482	293.191	-1.10518	0.397704	-2.77891	0.00545411	0.0465239	EPHB6
ENSG00000189269	65.9903	-1.10185	0.38441	-2.86634	0.00415249	0.0388012	DRICH1
ENSG00000160183	18.5325	-1.09985	0.422645	-2.60229	0.00926027	0.0663312	TMPRSS3
ENSG00000188732	499.979	-1.098	0.353539	-3.10574	0.00189804	0.0227634	FAM221A
ENSG00000166432	4191.47	-1.09216	0.227695	-4.7966	1.61378e-06	0.000114092	ZMAT1
ENSG00000261794	17.0986	-1.09079	0.366664	-2.9749	0.00293082	0.0303954	GOLGA8H
ENSG00000088854	3320.69	-1.0897	0.197974	-5.50424	3.70765e-08	5.59645e-06	C20orf194
ENSG00000163519	63.0641	-1.08771	0.436633	-2.49112	0.0127342	0.0815982	TRAT1
ENSG00000233041	26.611	-1.08298	0.38249	-2.83139	0.00463467	0.0416103	PHGR1
ENSG00000115232	36858.2	-1.07853	0.234138	-4.60638	4.09741e-06	0.000240043	ITGA4
ENSG00000049239	5444.96	-1.07761	0.199632	-5.39795	6.74056e-08	9.37208e-06	H6PD
ENSG00000278186	34.4003	-1.07679	0.427126	-2.52101	0.011702	0.0773554	GOLGA8M
ENSG00000178645	20.2123	-1.0748	0.342959	-3.13391	0.00172496	0.0214028	C10orf53
ENSG00000132704	137.156	-1.07351	0.362583	-2.96074	0.00306904	0.0313764	FCRL2
ENSG00000274600	145.502	-1.07141	0.280533	-3.8192	0.000133885	0.00341357	RIMBP3B
ENSG00000172543	455.25	-1.07098	0.325612	-3.28913	0.00100498	0.0148546	CTSW
ENSG00000115165	1496.86	-1.07043	0.254567	-4.20493	2.61164e-05	0.00103356	CYTIP
ENSG00000178562	127.025	-1.0703	0.441577	-2.42382	0.0153583	0.092979	CD28
ENSG00000026508	17855	-1.07022	0.270614	-3.95478	7.66056e-05	0.0022907	CD44
ENSG00000118495	596.928	-1.07008	0.350603	-3.0521	0.00227244	0.0255398	PLAGL1
ENSG00000198821	166.063	-1.07001	0.443412	-2.41312	0.0158166	0.0948994	CD247
ENSG00000147576	63.082	-1.06947	0.380263	-2.81244	0.00491677	0.0432719	ADHFE1
ENSG00000188549	623.476	-1.06893	0.236316	-4.52331	6.08798e-06	0.000324734	CCDC9B
ENSG00000146453	14.7619	-1.06754	0.427127	-2.49934	0.0124425	0.0807158	PNLDC1
ENSG00000197555	1515.79	-1.06616	0.256181	-4.16176	3.15803e-05	0.00118674	SIPA1L1
ENSG00000187239	8116.29	-1.065	0.171764	-6.20034	5.63405e-10	1.56672e-07	FNBP1
ENSG00000163406	2687.19	-1.06382	0.204184	-5.21009	1.88753e-07	2.22409e-05	SLC15A2
ENSG00000177409	3350.58	-1.06269	0.380108	-2.79576	0.00517784	0.0449767	SAMD9L
ENSG00000172794	3992.45	-1.06133	0.375806	-2.82414	0.00474072	0.0422171	RAB37
ENSG00000164983	2436.75	-1.06076	0.214738	-4.93978	7.82115e-07	6.55092e-05	TMEM65
ENSG00000196787	213.706	-1.05952	0.353437	-2.99776	0.00271969	0.0289102	H2AC11
ENSG00000163453	2241.29	-1.05773	0.312166	-3.38834	0.000703159	0.011511	IGFBP7
ENSG00000106733	379.464	-1.05457	0.224301	-4.70158	2.58156e-06	0.000166849	NMRK1
ENSG00000273173	120.501	-1.04826	0.260343	-4.02644	5.66266e-05	0.00182254	SNURF
ENSG00000141293	47.7433	-1.04546	0.370116	-2.82468	0.00473272	0.0422171	SKAP1
ENSG00000064666	1005.38	-1.04212	0.359786	-2.8965	0.00377345	0.0361171	CNN2
ENSG00000197540	19.4951	-1.0339	0.411409	-2.51306	0.0119687	0.0785958	GZMM
ENSG00000203710	376.189	-1.03142	0.402231	-2.56425	0.0103398	0.0715009	CR1
ENSG00000165028	1047.08	-1.03096	0.307857	-3.34883	0.000811542	0.0126688	NIPSNAP3B
ENSG00000168405	704.076	-1.02589	0.301547	-3.40209	0.00066873	0.0110867	CMAHP
ENSG00000136541	267.797	-1.02549	0.325172	-3.15369	0.00161218	0.0204897	ERMN
ENSG00000084710	79.9487	-1.02345	0.376683	-2.71699	0.00658778	0.0532125	EFR3B
ENSG00000131067	114.592	-1.02239	0.331938	-3.08006	0.00206962	0.0241026	GGT7
ENSG00000232871	45.6499	-1.01427	0.363099	-2.79336	0.00521633	0.0451525	SEC1P
ENSG00000168994	61.1484	-1.01286	0.347271	-2.91664	0.00353827	0.0344672	PXDC1
ENSG00000165102	1247.41	-1.01254	0.384632	-2.63249	0.00847609	0.063293	HGSNAT
ENSG00000172572	25.4015	-1.01105	0.226045	-4.47281	7.72e-06	0.000398535	PDE3A
ENSG00000270882	141.002	-1.00947	0.327617	-3.08126	0.00206126	0.0240434	H4C14
ENSG00000150637	165.557	-1.00919	0.407249	-2.47807	0.0132094	0.0838138	CD226
ENSG00000148660	1330.46	-1.00784	0.253044	-3.98287	6.80894e-05	0.00210693	CAMK2G
ENSG00000168734	447.233	-1.00294	0.311503	-3.21968	0.00128334	0.0176786	PKIG
ENSG00000272031	75.6218	-1.00242	0.309763	-3.23609	0.00121179	0.0170304	ANKRD34A
ENSG00000008283	514.96	-1.00235	0.310194	-3.23137	0.00123197	0.017219	CYB561
ENSG00000102349	352.262	-1.00021	0.197988	-5.05187	4.37511e-07	4.22441e-05	KLF8
ENSG00000169756	3898.35	-1.00003	0.355433	-2.81355	0.00489975	0.0431542	LIMS1
ENSG00000178297	189.036	-0.999474	0.292087	-3.42184	0.000621989	0.010453	TMPRSS9
ENSG00000170989	211.092	-0.998002	0.369673	-2.69969	0.00694047	0.0550983	S1PR1
ENSG00000012171	17.1774	-0.996081	0.327759	-3.03907	0.0023731	0.0262998	SEMA3B
ENSG00000102524	869.477	-0.994364	0.39612	-2.51026	0.0120643	0.0790739	TNFSF13B
ENSG00000177614	24.515	-0.993976	0.415322	-2.39327	0.0166992	0.0984392	PGBD5
ENSG00000166317	59.1137	-0.993223	0.341983	-2.90431	0.00368066	0.0354731	SYNPO2L
ENSG00000082074	988.808	-0.991274	0.385057	-2.57436	0.0100426	0.0700531	FYB1
ENSG00000115267	970.562	-0.990474	0.395799	-2.50246	0.0123332	0.0802312	IFIH1
ENSG00000179750	76.3391	-0.989799	0.389428	-2.54167	0.0110323	0.0747092	APOBEC3B
ENSG00000171346	9.0915	-0.989642	0.323637	-3.05788	0.00222909	0.0251841	KRT15
ENSG00000274070	226.985	-0.989466	0.317222	-3.11916	0.00181368	0.0221076	CASTOR2
ENSG00000184271	59.94	-0.988901	0.381184	-2.59429	0.00947871	0.0672637	POU6F1
ENSG00000135905	4817.37	-0.987722	0.275915	-3.5798	0.000343858	0.0069023	DOCK10
ENSG00000247746	70.1774	-0.987476	0.370119	-2.668	0.00763044	0.0587395	USP51
ENSG00000174788	28.2713	-0.983696	0.24751	-3.97437	7.05648e-05	0.00216109	PCP2
ENSG00000215788	349.442	-0.982942	0.391776	-2.50894	0.0121095	0.0792703	TNFRSF25
ENSG00000170382	665.252	-0.980496	0.29388	-3.33639	0.000848755	0.0131318	LRRN2
ENSG00000132259	11.1322	-0.977014	0.390984	-2.49886	0.0124594	0.0807516	CNGA4
ENSG00000235109	242.578	-0.976763	0.175526	-5.56477	2.62501e-08	4.451e-06	ZSCAN31
ENSG00000188933	676.307	-0.975917	0.324914	-3.00361	0.00266794	0.0284909	USP32P1
ENSG00000172575	1906.92	-0.974262	0.272689	-3.5728	0.00035319	0.00704893	RASGRP1
ENSG00000172478	12.3353	-0.973983	0.363338	-2.68065	0.00734786	0.0572031	MAB21L4
ENSG00000100385	406.391	-0.972795	0.39223	-2.48016	0.0131322	0.083527	IL2RB
ENSG00000175868	30.7241	-0.972316	0.342729	-2.83699	0.00455416	0.0411354	CALCB
ENSG00000157570	27.1976	-0.972085	0.311965	-3.11601	0.00183316	0.0221765	TSPAN18
ENSG00000186912	13.2138	-0.969544	0.322269	-3.0085	0.00262543	0.0281377	P2RY4
ENSG00000233369	6322.93	-0.967051	0.212125	-4.55887	5.14295e-06	0.000289114	GTF2IP4
ENSG00000166963	2378.94	-0.96637	0.371661	-2.60014	0.00931864	0.0666494	MAP1A
ENSG00000167081	1380.12	-0.966067	0.250504	-3.8565	0.000115023	0.00307554	PBX3
ENSG00000072195	45.7059	-0.963608	0.369615	-2.60706	0.00913236	0.0658591	SPEG
ENSG00000173275	275.762	-0.963408	0.349651	-2.75534	0.00586313	0.0489909	ZNF449
ENSG00000184716	27.0143	-0.961938	0.276298	-3.48152	0.000498573	0.00887222	SERINC4
ENSG00000235618	30.4358	-0.959528	0.317958	-3.01778	0.00254636	0.0275165	FAM21EP
ENSG00000273520	39.2783	-0.957929	0.210949	-4.54105	5.59757e-06	0.00030561	SPDYE17
ENSG00000125245	207.771	-0.956046	0.397408	-2.4057	0.0161414	0.0962941	GPR18
ENSG00000083750	1024.8	-0.953529	0.260197	-3.66465	0.000247679	0.00542036	RRAGB
ENSG00000109956	104.689	-0.952321	0.36408	-2.61569	0.00890467	0.0649625	B3GAT1
ENSG00000152213	1737.09	-0.951933	0.328764	-2.89549	0.00378573	0.0361848	ARL11
ENSG00000145687	5090.04	-0.950368	0.30304	-3.13612	0.001712	0.021329	SSBP2
ENSG00000150687	496.611	-0.950138	0.215795	-4.40296	1.06784e-05	0.000508465	PRSS23
ENSG00000166289	50.0457	-0.947736	0.286534	-3.30759	0.000941031	0.0141705	PLEKHF1
ENSG00000008083	4788.32	-0.944545	0.231461	-4.08079	4.48829e-05	0.0015498	JARID2
ENSG00000213988	88.9766	-0.936664	0.329138	-2.84581	0.00442991	0.0405398	ZNF90
ENSG00000089060	872.346	-0.935591	0.302104	-3.09691	0.00195547	0.0231592	SLC8B1
ENSG00000139865	46.0947	-0.935118	0.220721	-4.23665	2.2688e-05	0.000927808	TTC6
ENSG00000250654	66.9466	-0.93501	0.373341	-2.50444	0.0122645	0.0798591	LOC100240735
ENSG00000151726	3768.25	-0.933991	0.296885	-3.14597	0.00165537	0.0209111	ACSL1
ENSG00000179715	143.698	-0.931861	0.311727	-2.98935	0.00279568	0.0294776	PCED1B
ENSG00000069493	11856.7	-0.930031	0.25138	-3.6997	0.000215855	0.00490281	CLEC2D
ENSG00000152520	55551.3	-0.926923	0.210404	-4.40545	1.05564e-05	0.000506126	PAN3
ENSG00000096696	12.9849	-0.925879	0.328306	-2.82017	0.00479981	0.0426092	DSP
ENSG00000060642	672.557	-0.923942	0.243501	-3.79441	0.000147996	0.00368389	PIGV
ENSG00000183323	341.279	-0.920186	0.286255	-3.21457	0.00130641	0.0179135	CCDC125
ENSG00000234409	162.02	-0.917903	0.341216	-2.69009	0.00714323	0.0561127	CCDC188
ENSG00000154240	63.8695	-0.917454	0.242844	-3.77795	0.000158126	0.0038662	CEP112
ENSG00000281766	5712.86	-0.917177	0.287867	-3.18611	0.00144201	0.0191679	RYBP
ENSG00000140807	53.3865	-0.914548	0.307875	-2.97052	0.00297298	0.0306346	NKD1
ENSG00000198932	237.308	-0.91215	0.192481	-4.7389	2.14881e-06	0.000145034	GPRASP1
ENSG00000185664	33.9307	-0.911338	0.29703	-3.06816	0.00215379	0.0246268	PMEL
ENSG00000197044	660.429	-0.909266	0.158227	-5.74659	9.10606e-09	1.74235e-06	ZNF441
ENSG00000138760	2294.01	-0.908172	0.188134	-4.82725	1.38432e-06	0.00010375	SCARB2
ENSG00000188452	6797.15	-0.905817	0.235037	-3.85393	0.000116239	0.00309219	CERKL
ENSG00000152270	2708.3	-0.904177	0.31213	-2.8968	0.00376995	0.0361001	PDE3B
ENSG00000170482	951.339	-0.903218	0.356907	-2.53068	0.0113841	0.0760495	SLC23A1
ENSG00000170222	495.175	-0.901701	0.179311	-5.02871	4.93798e-07	4.57718e-05	ADPRM
ENSG00000110665	2164.87	-0.90051	0.357235	-2.52078	0.0117096	0.0773703	C11orf21
ENSG00000120915	92.6418	-0.900231	0.362367	-2.48431	0.0129804	0.0827887	EPHX2
ENSG00000008513	4592.14	-0.897464	0.177872	-5.04555	4.52211e-07	4.34194e-05	ST3GAL1
ENSG00000143473	15.1433	-0.895546	0.367428	-2.43734	0.0147959	0.0908064	KCNH1
ENSG00000099338	155.829	-0.894817	0.204709	-4.37117	1.23583e-05	0.000568971	CATSPERG
ENSG00000140961	29.243	-0.894367	0.351851	-2.54189	0.0110254	0.0747063	OSGIN1
ENSG00000130649	97.1284	-0.892337	0.344933	-2.58699	0.00968186	0.0681307	CYP2E1
ENSG00000128739	1114.17	-0.889104	0.233757	-3.80355	0.00014264	0.00359286	SNRPN
ENSG00000145246	1548.58	-0.888007	0.224235	-3.96016	7.48989e-05	0.00225085	ATP10D
ENSG00000180116	40.8698	-0.887248	0.34223	-2.59255	0.00952676	0.0674499	C12orf40
ENSG00000141542	629.208	-0.88656	0.2899	-3.05816	0.00222702	0.0251744	RAB40B
ENSG00000111879	23.4049	-0.884864	0.348786	-2.53698	0.0111812	0.0752924	FAM184A
ENSG00000174738	1532.07	-0.883703	0.252306	-3.5025	0.000460914	0.0084994	NR1D2
ENSG00000069974	732.695	-0.882709	0.337736	-2.6136	0.0089593	0.0651517	RAB27A
ENSG00000246705	276.032	-0.881983	0.290672	-3.03429	0.00241105	0.0265496	H2AJ
ENSG00000176749	191.34	-0.881818	0.359531	-2.45269	0.0141793	0.0881702	CDK5R1
ENSG00000181035	1084.5	-0.880465	0.190632	-4.61867	3.86217e-06	0.000229485	SLC25A42
ENSG00000174946	42.8594	-0.879727	0.361122	-2.43609	0.0148468	0.0909117	GPR171
ENSG00000006453	48.8335	-0.879508	0.327801	-2.68306	0.00729528	0.0569212	BAIAP2L1
ENSG00000179938	54.5363	-0.879262	0.292843	-3.0025	0.00267771	0.0285495	GOLGA8J
ENSG00000275793	418.058	-0.877966	0.326841	-2.68621	0.00722667	0.0565127	RIMBP3
ENSG00000182993	255.727	-0.873047	0.319968	-2.72855	0.0063614	0.0518053	C12orf60
ENSG00000102053	258.023	-0.872933	0.278114	-3.13876	0.00169664	0.021265	ZC3H12B
ENSG00000171121	262.917	-0.872225	0.362134	-2.40857	0.0160152	0.0956785	KCNMB3
ENSG00000213366	1384.76	-0.871587	0.290292	-3.00245	0.00267815	0.0285495	GSTM2
ENSG00000162931	59.2026	-0.870367	0.196769	-4.4233	9.72048e-06	0.000475893	TRIM17
ENSG00000151474	1484.12	-0.869065	0.260727	-3.33324	0.000858416	0.0132451	FRMD4A
ENSG00000143653	1587.92	-0.868517	0.191411	-4.53744	5.69417e-06	0.000310072	SCCPDH
ENSG00000101812	19.4967	-0.867798	0.284959	-3.04535	0.00232412	0.0259965	H2BW2
ENSG00000106804	847.306	-0.866529	0.198552	-4.36423	1.27569e-05	0.000583459	C5
ENSG00000158296	33.3672	-0.866425	0.273081	-3.17277	0.00150992	0.0196941	SLC13A3
ENSG00000049618	14681.6	-0.865679	0.257134	-3.36664	0.000760899	0.0121697	ARID1B
ENSG00000203730	9.1624	-0.865308	0.330935	-2.61473	0.00892971	0.0650727	TEDDM1
ENSG00000083844	1220.85	-0.864285	0.31451	-2.74804	0.00599529	0.0496814	ZNF264
ENSG00000163412	384.97	-0.86393	0.273733	-3.1561	0.00159893	0.0204084	EIF4E3
ENSG00000118307	52.7364	-0.863235	0.225831	-3.82249	0.000132111	0.00338435	CASC1
ENSG00000118513	23367.7	-0.861721	0.189088	-4.55726	5.18254e-06	0.000289601	MYB
ENSG00000163947	1342.08	-0.857824	0.246108	-3.48556	0.000491108	0.00882218	ARHGEF3
ENSG00000170571	28797.7	-0.857672	0.217308	-3.9468	7.9202e-05	0.00234507	EMB
ENSG00000196371	4382.62	-0.855069	0.327094	-2.61414	0.00894532	0.0651181	FUT4
ENSG00000104863	63.6564	-0.85451	0.23539	-3.63019	0.000283213	0.00600385	LIN7B
ENSG00000105737	23.4277	-0.853819	0.349561	-2.44255	0.014584	0.0899709	GRIK5
ENSG00000167555	1533.58	-0.851835	0.321896	-2.6463	0.00813769	0.0615372	ZNF528
ENSG00000135835	481.658	-0.850886	0.343763	-2.47521	0.0133158	0.0841816	KIAA1614
ENSG00000164023	25.7705	-0.850822	0.347873	-2.44579	0.0144537	0.0893702	SGMS2
ENSG00000197837	130.212	-0.850744	0.218831	-3.88767	0.000101211	0.00282201	H4-16
ENSG00000144451	58.4964	-0.84961	0.272702	-3.11553	0.00183616	0.0221999	SPAG16
ENSG00000134242	547.987	-0.847473	0.270673	-3.13099	0.0017422	0.0215768	PTPN22
ENSG00000023445	521.954	-0.847299	0.303323	-2.79339	0.00521594	0.0451525	BIRC3
ENSG00000273936	378.721	-0.846887	0.35135	-2.41038	0.0159359	0.0953737	TNFRSF14
ENSG00000165923	179.687	-0.845631	0.262979	-3.21558	0.0013018	0.0178922	AGBL2
ENSG00000156804	260.649	-0.839474	0.314147	-2.67223	0.00753479	0.0582021	FBXO32
ENSG00000065357	3020.71	-0.838606	0.204468	-4.10139	4.10668e-05	0.00146911	DGKA
ENSG00000213658	294.289	-0.838557	0.209138	-4.00959	6.0825e-05	0.00192207	LAT
ENSG00000100351	159.425	-0.837541	0.328345	-2.5508	0.0107477	0.073475	GRAP2
ENSG00000135605	1205.17	-0.835417	0.243718	-3.4278	0.000608504	0.0102844	TEC
ENSG00000172927	10.4715	-0.834978	0.348038	-2.3991	0.0164353	0.0973711	MYEOV
ENSG00000104490	291.485	-0.833667	0.321093	-2.59634	0.00942215	0.0670475	NCALD
ENSG00000114378	31.6372	-0.832599	0.27173	-3.06407	0.00218349	0.0248616	HYAL1
ENSG00000064201	1351.08	-0.829488	0.340371	-2.43701	0.0148093	0.0908377	TSPAN32
ENSG00000013725	244.599	-0.82777	0.253208	-3.26913	0.00107878	0.0154632	CD6
ENSG00000140262	9393.44	-0.827354	0.244159	-3.38859	0.000702536	0.0115099	TCF12
ENSG00000270629	3337.92	-0.823199	0.272394	-3.02208	0.00251041	0.0272977	NBPF14
ENSG00000197808	247.417	-0.822714	0.223214	-3.68577	0.000228015	0.00507522	ZNF461
ENSG00000167323	5273.15	-0.821388	0.305005	-2.69303	0.0070806	0.0557677	STIM1
ENSG00000169432	60.7166	-0.820494	0.281698	-2.91267	0.0035835	0.0347616	SCN9A
ENSG00000137098	100.639	-0.818868	0.259544	-3.15502	0.00160486	0.0204466	SPAG8
ENSG00000130783	165.113	-0.818794	0.219422	-3.7316	0.00019027	0.00444872	CCDC62
ENSG00000131849	138.335	-0.815509	0.262996	-3.10084	0.0019297	0.023024	ZNF132
ENSG00000196507	112.71	-0.814809	0.290128	-2.80844	0.00497819	0.043624	TCEAL3
ENSG00000276180	143.385	-0.814221	0.270308	-3.0122	0.00259359	0.0278968	H4C9
ENSG00000175505	31.0939	-0.813839	0.305113	-2.66734	0.00764544	0.0587738	CLCF1
ENSG00000181126	96.0972	-0.812904	0.334909	-2.42724	0.0152143	0.0923482	HLA-V
ENSG00000129675	10029.3	-0.812845	0.212092	-3.83252	0.000126839	0.003278	ARHGEF6
ENSG00000112679	2907.78	-0.812665	0.183231	-4.43519	9.19917e-06	0.000455719	DUSP22
ENSG00000186767	992.389	-0.811862	0.311804	-2.60375	0.00922087	0.0662455	SPIN4
ENSG00000188322	195.943	-0.811194	0.318505	-2.54688	0.0108692	0.0738794	SBK1
ENSG00000198018	53.7921	-0.810643	0.337934	-2.39882	0.0164479	0.0973711	ENTPD7
ENSG00000125354	11091.3	-0.809448	0.258799	-3.1277	0.00176178	0.0217217	SEPTIN6
ENSG00000197471	11196.2	-0.805934	0.284222	-2.83558	0.00457423	0.0412274	SPN
ENSG00000162062	315.07	-0.805469	0.337001	-2.39011	0.0168434	0.0989687	TEDC2
ENSG00000145826	35.8252	-0.803854	0.226184	-3.55398	0.000379448	0.0074099	LECT2
ENSG00000163617	786.199	-0.802449	0.164817	-4.86873	1.12318e-06	8.80641e-05	CCDC191
ENSG00000206560	8562.12	-0.801888	0.289538	-2.76955	0.00561344	0.0475331	ANKRD28
ENSG00000146039	34.6475	-0.798724	0.245157	-3.258	0.00112199	0.0160275	SLC17A4
ENSG00000168421	992.486	-0.797582	0.262444	-3.03905	0.00237323	0.0262998	RHOH
ENSG00000112297	3176.62	-0.797259	0.256701	-3.10579	0.00189773	0.0227634	CRYBG1
ENSG00000088538	26.4268	-0.793158	0.283734	-2.79543	0.00518315	0.045004	DOCK3
ENSG00000064652	147.368	-0.79196	0.234687	-3.37453	0.000739405	0.0119636	SNX24
ENSG00000174428	2093.61	-0.791333	0.196156	-4.0342	5.47879e-05	0.00178262	GTF2IRD2B
ENSG00000179761	67.1344	-0.791038	0.202128	-3.91355	9.09502e-05	0.00259928	PIPOX
ENSG00000177181	30.397	-0.789889	0.23129	-3.41514	0.000637492	0.0106315	RIMKLA
ENSG00000122025	24967.5	-0.787761	0.219536	-3.58829	0.00033285	0.00673973	FLT3
ENSG00000197847	254.143	-0.787607	0.179952	-4.37677	1.20451e-05	0.000558727	SLC22A20P
ENSG00000205413	3002.46	-0.786087	0.266932	-2.9449	0.00323064	0.0324714	SAMD9
ENSG00000161298	244.871	-0.785926	0.274381	-2.86435	0.0041786	0.0389405	ZNF382
ENSG00000280680	155.098	-0.78586	0.278257	-2.82423	0.00473948	0.0422171	HHAT
ENSG00000054392	155.098	-0.78586	0.278257	-2.82423	0.00473948	0.0422171	HHAT
ENSG00000173698	60.9494	-0.78542	0.223668	-3.51155	0.000445506	0.00828857	ADGRG2
ENSG00000172508	213.551	-0.785263	0.30705	-2.55745	0.0105443	0.0725305	CARNS1
ENSG00000159899	88.7033	-0.784444	0.298313	-2.6296	0.00854862	0.0635389	NPR2
ENSG00000231827	12.4263	-0.783934	0.304404	-2.57531	0.0100152	0.0699518	LOC343052
ENSG00000113263	486.734	-0.783169	0.299717	-2.61303	0.00897426	0.0652151	ITK
ENSG00000258405	30.4154	-0.782913	0.325105	-2.40819	0.0160319	0.0957506	ZNF578
ENSG00000262461	65.5096	-0.78182	0.199475	-3.91939	8.87726e-05	0.0025502	SPDYE17
ENSG00000108828	2144.59	-0.778631	0.176388	-4.41431	1.01334e-05	0.000491626	VAT1
ENSG00000226936	41.5511	-0.77781	0.246025	-3.16151	0.00156954	0.0201693	B3GALT4
ENSG00000235155	41.5511	-0.77781	0.246025	-3.16151	0.00156954	0.0201693	B3GALT4
ENSG00000236802	41.5511	-0.77781	0.246025	-3.16151	0.00156954	0.0201693	B3GALT4
ENSG00000130787	3377.92	-0.775919	0.229821	-3.37619	0.000734973	0.011918	HIP1R
ENSG00000196440	490.305	-0.775641	0.133018	-5.8311	5.50625e-09	1.08338e-06	ARMCX4
ENSG00000115271	775.212	-0.774706	0.233808	-3.31342	0.000921611	0.0139486	GCA
ENSG00000206344	193.675	-0.773856	0.283043	-2.73405	0.00625598	0.0512268	HCG27
ENSG00000118058	11941.5	-0.770072	0.202967	-3.79407	0.000148196	0.00368389	KMT2A
ENSG00000059378	1975.53	-0.769119	0.218757	-3.51585	0.000438341	0.00819914	PARP12
ENSG00000117322	127.437	-0.767526	0.244284	-3.14194	0.00167834	0.0210991	CR2
ENSG00000164855	406.302	-0.767204	0.304023	-2.52351	0.011619	0.0770019	TMEM184A
ENSG00000144026	1683.11	-0.765929	0.151597	-5.05241	4.36271e-07	4.22441e-05	ZNF514
ENSG00000130518	3336.86	-0.764298	0.270506	-2.82544	0.00472155	0.0421514	IQCN
ENSG00000188177	1311.15	-0.762773	0.157626	-4.83914	1.304e-06	9.88954e-05	ZC3H6
ENSG00000059588	16068.9	-0.762449	0.282208	-2.70172	0.0068981	0.0549529	TARBP1
ENSG00000197885	161.887	-0.761542	0.225132	-3.38265	0.000717911	0.0116926	NKIRAS1
ENSG00000235863	82.3554	-0.759658	0.11006	-6.90222	5.11966e-12	2.27182e-09	B3GALT4
ENSG00000262587	26.5381	-0.758479	0.297605	-2.54861	0.0108154	0.0737153	LOC554206
ENSG00000106133	628.95	-0.757832	0.238304	-3.18011	0.00147218	0.0193563	NSUN5P2
ENSG00000168283	2677.68	-0.757635	0.174494	-4.34188	1.41266e-05	0.000628199	BMI1
ENSG00000175155	1233.24	-0.755731	0.19056	-3.96584	7.3139e-05	0.00221419	YPEL2
ENSG00000080947	983.005	-0.75521	0.265002	-2.84983	0.00437426	0.0401362	CROCCP3
ENSG00000093072	3948.51	-0.754539	0.312135	-2.41735	0.0156339	0.0940742	ADA2
ENSG00000179476	154.446	-0.754315	0.194953	-3.86922	0.000109186	0.00298061	C14orf28
ENSG00000161912	495.418	-0.753801	0.247683	-3.04341	0.00233911	0.0261159	ADCY10P1
ENSG00000277053	4925.75	-0.752568	0.206422	-3.64577	0.000266595	0.00576177	GTF2IP1
ENSG00000123636	6152.21	-0.750354	0.16474	-4.55477	5.24426e-06	0.000290118	BAZ2B
ENSG00000147459	386.85	-0.750279	0.309278	-2.4259	0.0152703	0.0926077	DOCK5
ENSG00000129465	542.861	-0.748848	0.208417	-3.59303	0.000326858	0.00664421	RIPK3
ENSG00000169855	41.3313	-0.747289	0.301632	-2.47749	0.0132312	0.0838752	ROBO1
ENSG00000186480	1941.78	-0.744897	0.203331	-3.66347	0.00024882	0.00543962	INSIG1
ENSG00000145020	821.166	-0.744805	0.171465	-4.34377	1.40061e-05	0.000624168	AMT
ENSG00000154429	1191.78	-0.744276	0.153274	-4.85584	1.19877e-06	9.29424e-05	CCSAP
ENSG00000105499	94.9962	-0.740827	0.146247	-5.0656	4.07126e-07	4.0052e-05	PLA2G4C
ENSG00000128262	74.3388	-0.740209	0.234283	-3.15947	0.00158058	0.0202609	POM121L9P
ENSG00000046653	4630.48	-0.740164	0.233024	-3.17634	0.00149147	0.0195195	GPM6B
ENSG00000213901	65.1817	-0.73676	0.229394	-3.21177	0.0013192	0.018006	SLC23A3
ENSG00000100626	57.2922	-0.73675	0.224078	-3.28791	0.00100933	0.0148872	GALNT16
ENSG00000250067	475.202	-0.735922	0.199155	-3.69522	0.000219696	0.00495349	YJEFN3
ENSG00000010318	701.147	-0.734994	0.155369	-4.73064	2.23814e-06	0.000149133	PHF7
ENSG00000160190	1123.32	-0.734905	0.177695	-4.13577	3.53773e-05	0.00130359	SLC37A1
ENSG00000108771	570.646	-0.734281	0.286953	-2.55889	0.0105007	0.0723497	DHX58
ENSG00000196275	1336.83	-0.734027	0.170646	-4.30146	1.69673e-05	0.000732191	GTF2IRD2
ENSG00000133466	422.808	-0.732422	0.232597	-3.14889	0.00163893	0.0207538	C1QTNF6
ENSG00000129467	332.672	-0.732023	0.27238	-2.68751	0.00719876	0.056379	ADCY4
ENSG00000222046	50.6047	-0.731967	0.179356	-4.08109	4.4825e-05	0.0015498	DCDC2B
ENSG00000215915	164.461	-0.731517	0.279868	-2.61379	0.0089543	0.0651381	ATAD3C
ENSG00000180626	1325.55	-0.728156	0.19853	-3.66773	0.000244711	0.00537798	ZNF594
ENSG00000118322	234.596	-0.727448	0.254066	-2.86323	0.00419346	0.0390018	ATP10B
ENSG00000183091	376.11	-0.727274	0.226355	-3.21299	0.00131363	0.0179653	NEB
ENSG00000154274	41.9856	-0.727119	0.175008	-4.15478	3.25598e-05	0.00121697	C4orf19
ENSG00000100906	2617.33	-0.724194	0.277435	-2.61032	0.00904583	0.0654458	NFKBIA
ENSG00000196684	7955.14	-0.723849	0.279437	-2.59038	0.00958701	0.0676868	HSH2D
ENSG00000077264	20.3781	-0.722996	0.255614	-2.82847	0.00467715	0.0419195	PAK3
ENSG00000180938	106.277	-0.722072	0.205096	-3.52066	0.000430478	0.00810293	ZNF572
ENSG00000269743	213.37	-0.720793	0.170808	-4.21989	2.44418e-05	0.000987905	SLC25A53
ENSG00000089177	1488.36	-0.720012	0.22574	-3.18956	0.00142488	0.0189645	KIF16B
ENSG00000144747	5461.01	-0.717435	0.215634	-3.32709	0.000877579	0.0134606	TMF1
ENSG00000175497	65.1811	-0.717189	0.265887	-2.69735	0.00698947	0.0552797	DPP10
ENSG00000137103	512.036	-0.716921	0.143796	-4.98568	6.17437e-07	5.52672e-05	TMEM8B
ENSG00000106479	2304.67	-0.716586	0.171487	-4.17867	2.93223e-05	0.001118	ZNF862
ENSG00000269226	205.994	-0.715658	0.283656	-2.52298	0.0116365	0.0770449	TMSB15B
ENSG00000101236	4619.53	-0.715423	0.256763	-2.78632	0.00533108	0.0458494	RNF24
ENSG00000142694	100.333	-0.713827	0.250478	-2.84986	0.00437383	0.0401362	EVA1B
ENSG00000186026	166.304	-0.713469	0.257144	-2.77459	0.00552709	0.0469544	ZNF284
ENSG00000170160	797.548	-0.712239	0.274324	-2.59634	0.00942223	0.0670475	CCDC144A
ENSG00000120500	40.8426	-0.705144	0.231782	-3.04228	0.00234796	0.026144	ARR3
ENSG00000256229	280.357	-0.705144	0.197475	-3.57079	0.000355903	0.00707236	ZNF486
ENSG00000163513	5706.82	-0.704904	0.228953	-3.07882	0.00207822	0.0241439	TGFBR2
ENSG00000204634	1703.87	-0.703561	0.256967	-2.73794	0.00618259	0.0507454	TBC1D8
ENSG00000177425	71.219	-0.701733	0.235182	-2.98379	0.00284706	0.0297784	PAWR
ENSG00000128805	60.1353	-0.701668	0.272574	-2.57423	0.0100465	0.0700531	ARHGAP22
ENSG00000177599	144.956	-0.701579	0.188821	-3.71558	0.000202738	0.00467217	ZNF491
ENSG00000204165	50.6765	-0.699152	0.249898	-2.79775	0.00514594	0.0447742	CXorf65
ENSG00000203667	7928.96	-0.695709	0.23906	-2.91018	0.00361221	0.0349264	COX20
ENSG00000172465	195.221	-0.694434	0.206166	-3.36833	0.000756249	0.0121232	TCEAL1
ENSG00000117602	1570.62	-0.690568	0.209315	-3.29917	0.000969709	0.0145289	RCAN3
ENSG00000116106	50.4875	-0.689891	0.243105	-2.83783	0.00454212	0.0411354	EPHA4
ENSG00000272414	53.9473	-0.689801	0.27948	-2.46816	0.0135808	0.0855132	FAM47E-STBD1
ENSG00000271425	2030.73	-0.68845	0.276288	-2.49179	0.0127103	0.0815248	NBPF10
ENSG00000164707	250.611	-0.688249	0.199408	-3.45147	0.000557546	0.00963396	SLC13A4
ENSG00000130270	375.928	-0.687435	0.204005	-3.3697	0.000752506	0.0120911	ATP8B3
ENSG00000186716	18377.4	-0.685751	0.212193	-3.23172	0.00123046	0.0172115	BCR
ENSG00000163867	2880.62	-0.68526	0.1819	-3.76723	0.000165068	0.00398457	ZMYM6
ENSG00000049656	2728.25	-0.684914	0.190372	-3.59776	0.000320966	0.00654459	CLPTM1L
ENSG00000166436	2505.01	-0.683745	0.188553	-3.62628	0.000287529	0.00603752	TRIM66
ENSG00000168778	375.534	-0.68225	0.202538	-3.36851	0.000755761	0.0121232	TCTN2
ENSG00000257150	18.206	-0.681224	0.267458	-2.54703	0.0108644	0.0738794	PGAM1P5
ENSG00000197183	1472	-0.680849	0.26148	-2.60383	0.00921887	0.0662455	NOL4L
ENSG00000232859	155.149	-0.678036	0.149267	-4.54245	5.56042e-06	0.000305179	LYRM9
ENSG00000139767	28.5388	-0.677942	0.200301	-3.38462	0.000712776	0.0116411	SRRM4
ENSG00000167208	2794.32	-0.67682	0.248106	-2.72795	0.00637299	0.0518389	SNX20
ENSG00000204611	490.64	-0.675085	0.252166	-2.67715	0.00742518	0.0576329	ZNF616
ENSG00000145476	1286.01	-0.674607	0.257345	-2.62142	0.00875653	0.0643957	CYP4V2
ENSG00000196689	304	-0.674187	0.209425	-3.21923	0.00128535	0.0176945	TRPV1
ENSG00000168010	6939.9	-0.674059	0.206498	-3.26425	0.00109756	0.0157001	ATG16L2
ENSG00000185040	18.4222	-0.673514	0.277992	-2.42278	0.0154021	0.0931628	SPDYE16
ENSG00000145088	630.278	-0.673509	0.166794	-4.03797	5.39162e-05	0.00175975	EAF2
ENSG00000257093	2886.66	-0.672631	0.127191	-5.28837	1.23414e-07	1.54127e-05	DENND11
ENSG00000262599	2886.66	-0.672631	0.127191	-5.28837	1.23414e-07	1.54127e-05	DENND11
ENSG00000214279	504.876	-0.670696	0.20025	-3.34929	0.00081019	0.0126657	SCART1
ENSG00000042493	3186.89	-0.668991	0.279177	-2.3963	0.0165616	0.0978217	CAPG
ENSG00000163644	5661.59	-0.668315	0.177289	-3.76964	0.000163486	0.0039565	PPM1K
ENSG00000127585	119.412	-0.667808	0.277225	-2.4089	0.0160006	0.0956183	FBXL16
ENSG00000197181	58.4701	-0.667455	0.263395	-2.53405	0.0112753	0.075565	PIWIL2
ENSG00000121406	842.022	-0.665313	0.181788	-3.65982	0.000252388	0.00550252	ZNF549
ENSG00000136630	1748.27	-0.66426	0.239936	-2.76849	0.00563173	0.0476492	HLX
ENSG00000168255	4090.31	-0.66381	0.147824	-4.49053	7.10445e-06	0.000370426	POLR2J3
ENSG00000175106	39.5955	-0.662465	0.191229	-3.46425	0.00053172	0.00933463	TVP23C
ENSG00000176358	173.963	-0.662406	0.169034	-3.91877	8.90014e-05	0.00255325	TAC4
ENSG00000069943	503.099	-0.659258	0.129738	-5.08148	3.74513e-07	3.74991e-05	PIGB
ENSG00000197776	354.387	-0.658945	0.140314	-4.69623	2.65008e-06	0.000170587	KLHDC1
ENSG00000116299	63.5873	-0.65837	0.262714	-2.50603	0.0122094	0.0796744	KIAA1324
ENSG00000162777	1123.42	-0.65817	0.196313	-3.35266	0.000800383	0.0125888	DENND2D
ENSG00000187595	59.2836	-0.656663	0.227309	-2.88885	0.00386649	0.0367545	ZNF385C
ENSG00000105810	58936.2	-0.656647	0.160894	-4.08123	4.47975e-05	0.0015498	CDK6
ENSG00000170581	7241	-0.65589	0.202933	-3.23206	0.00122903	0.0172031	STAT2
ENSG00000166435	438.971	-0.655131	0.269936	-2.42698	0.015225	0.0923864	XRRA1
ENSG00000162913	39.236	-0.654942	0.240814	-2.7197	0.00653407	0.0528811	OBSCN-AS1
ENSG00000213903	2371.44	-0.654834	0.259108	-2.52726	0.0114956	0.0765491	LTB4R
ENSG00000130368	73.515	-0.652569	0.206229	-3.1643	0.00155457	0.0200632	MAS1
ENSG00000170629	982.737	-0.65184	0.243888	-2.6727	0.00752431	0.0581577	DPY19L2P2
ENSG00000076770	8859.41	-0.650931	0.218593	-2.97783	0.00290299	0.0301969	MBNL3
ENSG00000091039	5997.69	-0.649294	0.158815	-4.08836	4.34425e-05	0.00152532	OSBPL8
ENSG00000123607	1608.27	-0.649021	0.181194	-3.58192	0.000341079	0.00686636	TTC21B
ENSG00000179456	2213.69	-0.648577	0.197649	-3.28146	0.00103272	0.0150752	ZBTB18
ENSG00000177674	620.413	-0.648109	0.252785	-2.56388	0.010351	0.0715547	AGTRAP
ENSG00000185619	5879	-0.644049	0.177543	-3.62757	0.000286101	0.00602622	PCGF3
ENSG00000089199	16.708	-0.643462	0.250212	-2.57167	0.0101209	0.0704783	CHGB
ENSG00000198467	1533.44	-0.642897	0.201122	-3.19655	0.0013908	0.0186657	TPM2
ENSG00000257949	446.566	-0.642719	0.169893	-3.78308	0.000154898	0.00380901	TEN1
ENSG00000170190	556.386	-0.641269	0.174589	-3.67303	0.000239693	0.00529	SLC16A5
ENSG00000063015	75.6562	-0.640387	0.211835	-3.02304	0.00250247	0.0272256	SEZ6
ENSG00000124701	22.1927	-0.63985	0.253292	-2.52614	0.0115325	0.076746	APOBEC2
ENSG00000189042	308.591	-0.639446	0.21886	-2.92171	0.00348112	0.0340856	ZNF567
ENSG00000230445	74.7658	-0.638606	0.206618	-3.09075	0.0019965	0.0234558	LRRC37A6P
ENSG00000213906	1589.58	-0.637604	0.166732	-3.82412	0.000131239	0.00337083	LTB4R2
ENSG00000142082	740.598	-0.635547	0.142629	-4.45596	8.35189e-06	0.000422784	SIRT3
ENSG00000271383	5804.49	-0.634799	0.256052	-2.47918	0.0131686	0.0836821	NBPF19
ENSG00000186496	46.6271	-0.633683	0.17291	-3.66482	0.000247508	0.00542036	ZNF396
ENSG00000154642	1670.95	-0.633568	0.240886	-2.63016	0.00853452	0.0635246	C21orf91
ENSG00000159885	92.8418	-0.633387	0.136399	-4.64365	3.42305e-06	0.000206333	ZNF222
ENSG00000150627	48.5045	-0.633022	0.261709	-2.4188	0.0155719	0.0938363	WDR17
ENSG00000078487	343.043	-0.632869	0.140388	-4.508	6.54401e-06	0.000344651	ZCWPW1
ENSG00000118640	1079.8	-0.63247	0.163504	-3.86823	0.000109627	0.00298242	VAMP8
ENSG00000105854	36.226	-0.631631	0.250707	-2.5194	0.0117554	0.0775612	PON2
ENSG00000126561	3001.32	-0.631209	0.204823	-3.08173	0.00205801	0.0240324	STAT5A
ENSG00000050030	19.5193	-0.630342	0.236702	-2.66302	0.00774436	0.0592839	NEXMIF
ENSG00000277868	625.293	-0.629899	0.194623	-3.23651	0.00121001	0.0170169	CCDC125
ENSG00000108839	365.679	-0.627251	0.175111	-3.58201	0.000340961	0.00686636	ALOX12
ENSG00000177426	1217.58	-0.626916	0.178164	-3.51875	0.000433583	0.00813935	TGIF1
ENSG00000189298	767.472	-0.625802	0.156849	-3.98984	6.61175e-05	0.00205813	ZKSCAN3
ENSG00000260916	1289.39	-0.622471	0.184414	-3.37539	0.000737105	0.0119356	CCPG1
ENSG00000090863	9864.29	-0.622002	0.14109	-4.40856	1.04062e-05	0.000501229	GLG1
ENSG00000198429	346.656	-0.62189	0.113804	-5.46456	4.64052e-08	6.72102e-06	ZNF69
ENSG00000222047	31.9124	-0.621281	0.210966	-2.94494	0.00323021	0.0324714	C10orf55
ENSG00000115255	43.0806	-0.620757	0.254694	-2.43727	0.0147987	0.0908064	REEP6
ENSG00000115459	1078.18	-0.620626	0.130026	-4.77309	1.8142e-06	0.000126545	ELMOD3
ENSG00000109586	7539.03	-0.620366	0.133279	-4.65466	3.24512e-06	0.000198606	GALNT7
ENSG00000166582	710.82	-0.620199	0.248664	-2.49412	0.0126268	0.0812542	CENPV
ENSG00000214226	477.958	-0.619363	0.198049	-3.12732	0.00176406	0.0217217	C17orf67
ENSG00000214021	4850.53	-0.615866	0.170318	-3.61597	0.000299226	0.0062282	TTLL3
ENSG00000250959	198.93	-0.615409	0.256572	-2.39858	0.0164588	0.09738	GLUD1P3
ENSG00000154080	18.5807	-0.615321	0.253726	-2.42514	0.0153024	0.0927483	CHST9
ENSG00000188785	1370.64	-0.613794	0.138047	-4.44628	8.73714e-06	0.000436983	ZNF548
ENSG00000150667	28.0448	-0.613446	0.204981	-2.9927	0.00276524	0.0292157	FSIP1
ENSG00000274811	4057.79	-0.612691	0.21194	-2.89086	0.00384185	0.0365935	CLPTM1L
ENSG00000270011	180.335	-0.612525	0.164055	-3.73365	0.000188723	0.00442249	ZNF559-ZNF177
ENSG00000198453	137.983	-0.61154	0.234197	-2.61123	0.00902185	0.0653559	ZNF568
ENSG00000152763	159.652	-0.609808	0.193597	-3.14988	0.00163338	0.0206961	WDR78
ENSG00000168016	5397.91	-0.608502	0.255344	-2.38307	0.0171688	0.0999365	TRANK1
ENSG00000162576	431.539	-0.60809	0.239922	-2.53453	0.0112597	0.075525	MXRA8
ENSG00000167261	655.188	-0.607782	0.234866	-2.58778	0.00965963	0.0680382	DPEP2
ENSG00000173611	2449.95	-0.607395	0.176164	-3.44789	0.000564974	0.00974616	SCAI
ENSG00000162526	252.249	-0.605723	0.11326	-5.34809	8.88888e-08	1.16595e-05	TSSK3
ENSG00000152439	992.303	-0.604105	0.102274	-5.90671	3.49008e-09	7.35244e-07	ZNF773
ENSG00000266405	55.0822	-0.603746	0.231658	-2.6062	0.00915531	0.0659334	CBX3P2
ENSG00000133874	454.317	-0.603121	0.172368	-3.49904	0.000466944	0.00853513	RNF122
ENSG00000158427	176.69	-0.602534	0.252176	-2.38934	0.0168787	0.0990774	TMSB15B
ENSG00000196967	779.5	-0.600773	0.120531	-4.98439	6.21591e-07	5.54013e-05	ZNF585A
ENSG00000010310	47.6787	-0.600687	0.24921	-2.41036	0.0159368	0.0953737	GIPR
ENSG00000235194	1166.77	-0.600016	0.178192	-3.36724	0.000759253	0.012162	PPP1R3E
ENSG00000251369	1536.38	-0.599304	0.202635	-2.95756	0.00310086	0.0316315	ZNF550
ENSG00000054983	2047.42	-0.598996	0.134153	-4.46502	8.00613e-06	0.000409254	GALC
ENSG00000230006	302.067	-0.596664	0.208	-2.86857	0.0041233	0.038615	ANKRD36BP2
ENSG00000274352	145.569	-0.596609	0.175154	-3.40619	0.000658752	0.0109386	ZNF707
ENSG00000159882	272.513	-0.595682	0.248851	-2.39373	0.016678	0.0983701	ZNF230
ENSG00000152689	170.823	-0.595127	0.244429	-2.43477	0.0149012	0.0910621	RASGRP3
ENSG00000116198	2675.69	-0.59461	0.177295	-3.35378	0.000797153	0.0125665	CEP104
ENSG00000108474	771.043	-0.592581	0.226702	-2.61392	0.00895091	0.0651361	PIGL
ENSG00000121417	825.968	-0.592347	0.150595	-3.93338	8.37607e-05	0.00244666	ZNF211
ENSG00000134602	4938.27	-0.588741	0.140367	-4.19428	2.73739e-05	0.00106117	STK26
ENSG00000203985	31.7755	-0.587021	0.24049	-2.44093	0.0146494	0.0902058	LDLRAD1
ENSG00000112309	162.543	-0.585935	0.228678	-2.56227	0.010399	0.0717912	B3GAT2
ENSG00000116001	13517.9	-0.584722	0.189077	-3.0925	0.00198479	0.0233473	TIA1
ENSG00000116329	127.018	-0.584672	0.164939	-3.54477	0.000392956	0.00759545	OPRD1
ENSG00000167333	686.586	-0.58467	0.187508	-3.1181	0.00182021	0.0221083	TRIM68
ENSG00000084676	2823.04	-0.58323	0.164239	-3.5511	0.000383621	0.00746696	NCOA1
ENSG00000186918	2528.73	-0.583228	0.204337	-2.85424	0.00431395	0.0397578	ZNF395
ENSG00000124357	2046.61	-0.582234	0.195912	-2.97191	0.00295949	0.0305863	NAGK
ENSG00000139531	348.752	-0.58109	0.220799	-2.63176	0.00849429	0.063364	SUOX
ENSG00000213626	1603.24	-0.579838	0.242897	-2.38718	0.0169782	0.0992889	LBH
ENSG00000233954	68.6372	-0.579412	0.165744	-3.49582	0.000472612	0.00862029	UQCRHL
ENSG00000213096	898.763	-0.57887	0.188909	-3.06427	0.00218199	0.0248616	ZNF254
ENSG00000167380	906.148	-0.577352	0.137338	-4.20389	2.62371e-05	0.00103636	ZNF226
ENSG00000146197	148.465	-0.5758	0.220439	-2.61206	0.00899973	0.0652938	SCUBE3
ENSG00000180182	3997.25	-0.575789	0.135376	-4.25324	2.10698e-05	0.000868185	MED14
ENSG00000111670	6271.18	-0.575367	0.191158	-3.0099	0.00261336	0.0280516	GNPTAB
ENSG00000088543	96.3331	-0.574516	0.228918	-2.5097	0.0120835	0.0791746	C3orf18
ENSG00000105136	536.346	-0.574406	0.179901	-3.1929	0.00140853	0.0188069	ZNF419
ENSG00000184988	1490.92	-0.572933	0.19676	-2.91184	0.00359311	0.0348063	TMEM106A
ENSG00000121577	56.6408	-0.57279	0.227021	-2.52307	0.0116336	0.0770449	POPDC2
ENSG00000196338	195.797	-0.572458	0.138468	-4.13422	3.56165e-05	0.00130934	NLGN3
ENSG00000169084	463.013	-0.569583	0.173942	-3.27456	0.00105828	0.0152744	DHRSX
ENSG00000146904	65.9524	-0.569198	0.169241	-3.36323	0.000770358	0.0122833	EPHA1
ENSG00000215790	1394.68	-0.567701	0.18947	-2.99626	0.00273313	0.0289352	SLC35E2A
ENSG00000181381	3414.15	-0.567152	0.2067	-2.74384	0.00607248	0.0501193	DDX60L
ENSG00000090238	1627.04	-0.566612	0.164853	-3.43709	0.000588007	0.0100274	YPEL3
ENSG00000148057	169.417	-0.566283	0.225697	-2.50905	0.0121057	0.0792703	IDNK
ENSG00000181826	258.602	-0.566132	0.158068	-3.58156	0.000341544	0.00686909	RELL1
ENSG00000159496	1927.42	-0.565589	0.158592	-3.56632	0.000362027	0.0071568	RGL4
ENSG00000174799	2799.95	-0.562641	0.217631	-2.5853	0.00972949	0.0683687	CEP135
ENSG00000177191	39.2578	-0.562153	0.225029	-2.49813	0.0124851	0.0807656	B3GNT8
ENSG00000147535	772.389	-0.56138	0.166815	-3.36528	0.000764649	0.0122203	PLPP5
ENSG00000174373	1998.94	-0.561273	0.168122	-3.33848	0.000842387	0.0130623	RALGAPA1
ENSG00000205238	403.894	-0.559127	0.220574	-2.53487	0.0112489	0.075525	SPDYE2
ENSG00000103740	144.651	-0.557676	0.228847	-2.43689	0.0148141	0.0908377	ACSBG1
ENSG00000136048	942.05	-0.557499	0.184406	-3.02322	0.002501	0.0272238	DRAM1
ENSG00000168970	4303.93	-0.557135	0.190162	-2.9298	0.00339183	0.0335143	JMJD7-PLA2G4B
ENSG00000173818	389.453	-0.556222	0.12992	-4.28127	1.85831e-05	0.000782968	ENDOV
ENSG00000184619	302.955	-0.555617	0.176968	-3.13964	0.00169154	0.0212274	KRBA2
ENSG00000128881	4520.7	-0.555611	0.143915	-3.86068	0.000113072	0.00303895	TTBK2
ENSG00000180264	62.4894	-0.554856	0.202209	-2.74398	0.00606995	0.0501193	ADGRD2
ENSG00000176896	260.174	-0.554234	0.171945	-3.22332	0.00126716	0.0175281	TCEANC
ENSG00000167535	1329.14	-0.552624	0.226905	-2.43549	0.0148716	0.0909924	CACNB3
ENSG00000164483	112.874	-0.551553	0.161385	-3.41762	0.000631703	0.0105737	SAMD3
ENSG00000196466	391.711	-0.550068	0.18785	-2.92823	0.003409	0.0336161	ZNF799
ENSG00000251474	1724.74	-0.549872	0.160212	-3.43215	0.00059882	0.0101702	RPL32P3
ENSG00000100485	2996.01	-0.549521	0.121597	-4.51921	6.20708e-06	0.000330242	SOS2
ENSG00000078814	266.657	-0.547443	0.208121	-2.63041	0.00852818	0.0635004	MYH7B
ENSG00000185973	1060.68	-0.545767	0.193672	-2.81799	0.00483248	0.0427241	TMLHE
ENSG00000158258	47.1397	-0.545185	0.198184	-2.7509	0.00594315	0.0493826	CLSTN2
ENSG00000143552	21.4976	-0.544603	0.228313	-2.38534	0.0170634	0.0995455	NUP210L
ENSG00000165071	1214.08	-0.54385	0.22017	-2.47014	0.013506	0.0851356	TMEM71
ENSG00000198513	138.532	-0.542194	0.193741	-2.79855	0.00513322	0.0447382	ATL1
ENSG00000108405	4523.45	-0.542011	0.205658	-2.6355	0.00840139	0.0629154	P2RX1
ENSG00000246082	63.5935	-0.54152	0.173678	-3.11796	0.00182108	0.0221083	NUDT16P1
ENSG00000153896	217.301	-0.541271	0.213654	-2.53339	0.0112964	0.075633	ZNF599
ENSG00000257501	27.4445	-0.540528	0.184627	-2.92767	0.00341508	0.0336393	LOC643711
ENSG00000178623	364.798	-0.539991	0.226443	-2.38467	0.0170945	0.0996506	GPR35
ENSG00000100987	19.1912	-0.539805	0.21945	-2.45981	0.013901	0.0869229	VSX1
ENSG00000089335	1627.29	-0.539468	0.184024	-2.93151	0.00337323	0.0334109	ZNF302
ENSG00000151164	147.977	-0.539414	0.174052	-3.09915	0.00194077	0.0230767	RAD9B
ENSG00000034677	3409.65	-0.538121	0.176703	-3.04535	0.0023241	0.0259965	RNF19A
ENSG00000140688	3382.98	-0.537661	0.148013	-3.63252	0.000280666	0.00597303	C16orf58
ENSG00000162148	188.978	-0.537434	0.199243	-2.69738	0.00698867	0.0552797	PPP1R32
ENSG00000173597	1021.86	-0.536319	0.169916	-3.15638	0.00159739	0.0204011	SULT1B1
ENSG00000160055	362.47	-0.536197	0.17959	-2.98568	0.00282951	0.0296982	TMEM234
ENSG00000001461	2853.35	-0.536159	0.1879	-2.85343	0.00432498	0.0398362	NIPAL3
ENSG00000182318	615.267	-0.535238	0.215014	-2.48932	0.0127987	0.0819052	ZSCAN22
ENSG00000204920	215.406	-0.534855	0.217076	-2.46391	0.0137431	0.0863854	ZNF155
ENSG00000188321	1023.87	-0.534267	0.114109	-4.68206	2.84005e-06	0.000179491	ZNF559
ENSG00000143297	635.432	-0.531569	0.193156	-2.75201	0.00592303	0.049294	FCRL5
ENSG00000197782	432.126	-0.530923	0.204025	-2.60225	0.00926144	0.0663312	ZNF780A
ENSG00000280568	432.126	-0.530923	0.204025	-2.60225	0.00926144	0.0663312	ZNF780A
ENSG00000149761	1013.16	-0.530702	0.133121	-3.98662	6.7021e-05	0.00208315	NUDT22
ENSG00000102316	1189.68	-0.530361	0.170465	-3.11125	0.00186294	0.0224717	MAGED2
ENSG00000048392	2139.52	-0.529666	0.126221	-4.19632	2.71285e-05	0.00105362	RRM2B
ENSG00000171291	1670.26	-0.529566	0.179877	-2.94406	0.00323942	0.0325185	ZNF439
ENSG00000167100	33.0975	-0.52867	0.200157	-2.64128	0.00825941	0.0621871	SAMD14
ENSG00000059145	1817.07	-0.527379	0.200728	-2.62734	0.00860558	0.0637351	UNKL
ENSG00000147162	68156.1	-0.526829	0.196103	-2.6865	0.0072205	0.0565068	OGT
ENSG00000141198	34.3642	-0.526628	0.201569	-2.61264	0.00898458	0.0652218	TOM1L1
ENSG00000204564	103.617	-0.526371	0.199016	-2.64486	0.00817236	0.0616875	C6orf136
ENSG00000180257	333.156	-0.526061	0.192248	-2.73636	0.00621223	0.0509086	ZNF816
ENSG00000196459	1111.86	-0.524826	0.135212	-3.8815	0.000103815	0.00287539	TRAPPC2
ENSG00000170379	382.796	-0.524582	0.124884	-4.20056	2.6626e-05	0.00104186	TCAF2
ENSG00000139675	495.425	-0.523152	0.195009	-2.6827	0.00730296	0.0569385	HNRNPA1L2
ENSG00000197363	327.558	-0.522848	0.127783	-4.09167	4.2827e-05	0.00150879	ZNF517
ENSG00000111237	2283.58	-0.522747	0.192409	-2.71685	0.00659057	0.0532145	VPS29
ENSG00000198169	1457.61	-0.52177	0.182471	-2.85948	0.00424341	0.0392987	ZNF251
ENSG00000172748	245.357	-0.521766	0.178299	-2.92636	0.00342956	0.0337232	ZNF596
ENSG00000172382	97.169	-0.520842	0.146014	-3.56707	0.000361	0.00715007	PRSS27
ENSG00000178922	204.358	-0.520576	0.193055	-2.69651	0.00700693	0.0553967	HYI
ENSG00000221963	2340.19	-0.520388	0.15229	-3.41708	0.000632974	0.0105864	APOL6
ENSG00000145029	1320.69	-0.519749	0.101603	-5.11551	3.12895e-07	3.38122e-05	NICN1
ENSG00000068354	1077.83	-0.518587	0.183052	-2.833	0.00461129	0.0414718	TBC1D25
ENSG00000140691	1481.49	-0.517805	0.20585	-2.51545	0.0118882	0.0781897	ARMC5
ENSG00000178229	254.857	-0.517677	0.190192	-2.72187	0.0064914	0.0526077	ZNF543
ENSG00000149927	55.6684	-0.517587	0.173876	-2.97677	0.00291302	0.030256	DOC2A
ENSG00000197054	202.972	-0.515887	0.164913	-3.12824	0.00175855	0.0217148	ZNF763
ENSG00000206053	3487.33	-0.514736	0.160688	-3.20333	0.0013585	0.0183147	JPT2
ENSG00000101104	2418.53	-0.514218	0.169327	-3.03683	0.00239077	0.0264099	PABPC1L
ENSG00000185621	348.473	-0.512562	0.204085	-2.51152	0.0120214	0.0789166	LMLN
ENSG00000176624	2671.59	-0.512314	0.20548	-2.49325	0.0126579	0.0813787	MEX3C
ENSG00000148444	832.858	-0.511628	0.131733	-3.88381	0.000102832	0.00285194	COMMD3
ENSG00000196981	608.061	-0.511092	0.181904	-2.80968	0.00495913	0.0435256	WDR5B
ENSG00000170791	1651.35	-0.509653	0.156899	-3.24829	0.00116099	0.0164719	CHCHD7
ENSG00000077147	13171.9	-0.507685	0.212969	-2.38385	0.0171327	0.0997541	TM9SF3
ENSG00000183813	52.7271	-0.507071	0.167719	-3.02334	0.00250005	0.0272238	CCR4
ENSG00000167766	3091.43	-0.506293	0.157766	-3.20914	0.00133131	0.0181358	ZNF83
ENSG00000050344	439.768	-0.505804	0.200052	-2.52836	0.0114596	0.0763827	NFE2L3
ENSG00000094755	155.62	-0.505782	0.181848	-2.78134	0.00541344	0.0462829	GABRP
ENSG00000117335	7815.37	-0.505593	0.106826	-4.73286	2.2138e-06	0.000147984	CD46
ENSG00000039319	2613.85	-0.505085	0.164839	-3.06411	0.00218318	0.0248616	ZFYVE16
ENSG00000136436	5579.69	-0.504618	0.192423	-2.62244	0.00873033	0.0642809	CALCOCO2
ENSG00000106299	465.742	-0.504532	0.178637	-2.82434	0.00473776	0.0422171	WASL
ENSG00000113441	8470.12	-0.504439	0.116452	-4.33175	1.47926e-05	0.000650873	LNPEP
ENSG00000108187	386.142	-0.502092	0.128439	-3.90919	9.26051e-05	0.00263609	PBLD
ENSG00000133961	4253.66	-0.501904	0.161656	-3.10477	0.00190429	0.0228252	NUMB
ENSG00000005302	3248.52	-0.501571	0.191105	-2.62458	0.00867569	0.064095	MSL3
ENSG00000134882	2074.94	-0.498059	0.149844	-3.32385	0.000887842	0.0135822	UBAC2
ENSG00000135968	4212.75	-0.497833	0.136717	-3.64134	0.00027122	0.00584356	GCC2
ENSG00000183935	347.423	-0.497372	0.139303	-3.57043	0.000356398	0.00707236	HTR7P1
ENSG00000161048	453.409	-0.496768	0.198419	-2.50363	0.0122927	0.0800178	NAPEPLD
ENSG00000180953	127.908	-0.496393	0.182167	-2.72493	0.00643155	0.0522541	ST20
ENSG00000167525	536.944	-0.495985	0.12358	-4.01347	5.98314e-05	0.0018993	PROCA1
ENSG00000173926	708.576	-0.495415	0.199915	-2.47812	0.0132076	0.0838138	MARCHF3
ENSG00000189050	1415.63	-0.494026	0.125189	-3.94625	7.93832e-05	0.00234507	RNFT1
ENSG00000176209	226.903	-0.492967	0.163728	-3.0109	0.00260479	0.0279884	SMIM19
ENSG00000164951	986.966	-0.49035	0.158721	-3.08939	0.0020057	0.0235269	PDP1
ENSG00000035115	2577.64	-0.48996	0.11997	-4.08401	4.42653e-05	0.00154899	SH3YL1
ENSG00000188343	521.764	-0.488398	0.186493	-2.61886	0.00882237	0.0646519	FAM92A
ENSG00000083814	641.135	-0.48763	0.129093	-3.77735	0.000158505	0.00387095	ZNF671
ENSG00000111653	939.527	-0.487517	0.101163	-4.81912	1.44194e-06	0.00010607	ING4
ENSG00000113971	1824.72	-0.486614	0.135115	-3.60146	0.00031643	0.00647642	NPHP3
ENSG00000132881	116.62	-0.486346	0.164457	-2.95729	0.00310361	0.0316368	CPLANE2
ENSG00000164576	2337.64	-0.485923	0.0875802	-5.54832	2.88434e-08	4.78708e-06	SAP30L
ENSG00000150403	2487.84	-0.485489	0.152965	-3.17386	0.00150424	0.0196323	TMCO3
ENSG00000136935	1417.48	-0.485356	0.15459	-3.13963	0.0016916	0.0212274	GOLGA1
ENSG00000242294	1322.79	-0.483696	0.150082	-3.22289	0.00126906	0.0175281	STAG3L5P
ENSG00000171606	859.206	-0.478537	0.176151	-2.71662	0.0065952	0.0532312	ZNF274
ENSG00000132825	304.042	-0.478324	0.171542	-2.78838	0.0052973	0.0456342	PPP1R3D
ENSG00000160219	2480.9	-0.476642	0.161602	-2.94948	0.00318307	0.0321327	GAB3
ENSG00000112343	2977.2	-0.476466	0.195307	-2.43958	0.0147045	0.0904472	TRIM38
ENSG00000196116	904.88	-0.476439	0.186843	-2.54994	0.0107741	0.073529	TDRD7
ENSG00000166359	142.861	-0.476167	0.150752	-3.15861	0.00158523	0.0202884	WDR88
ENSG00000173821	32739.6	-0.475685	0.141399	-3.36412	0.00076787	0.0122624	RNF213
ENSG00000102886	216.176	-0.475207	0.152478	-3.11657	0.00182968	0.0221473	GDPD3
ENSG00000096093	3161.75	-0.474317	0.135917	-3.48975	0.000483471	0.00872255	EFHC1
ENSG00000150593	3486.82	-0.473741	0.159787	-2.96483	0.00302846	0.0310682	PDCD4
ENSG00000156500	399.474	-0.473355	0.138609	-3.41505	0.000637706	0.0106315	FAM122C
ENSG00000068400	3971.16	-0.472955	0.114163	-4.14282	3.43067e-05	0.00127087	GRIPAP1
ENSG00000198642	1932.44	-0.472806	0.142232	-3.32419	0.000886773	0.0135822	KLHL9
ENSG00000083838	619.564	-0.472435	0.115144	-4.10297	4.07873e-05	0.00146413	ZNF446
ENSG00000107077	4622.99	-0.471243	0.17186	-2.74202	0.00610634	0.0502705	KDM4C
ENSG00000184898	414.001	-0.47008	0.177584	-2.64708	0.00811908	0.0614411	RBM43
ENSG00000100330	4366.89	-0.46961	0.171386	-2.74008	0.00614249	0.0504759	MTMR3
ENSG00000109323	2494.26	-0.468498	0.157142	-2.98138	0.00286957	0.0299388	MANBA
ENSG00000092871	1282.62	-0.467423	0.168511	-2.77385	0.00553974	0.0470235	RFFL
ENSG00000136877	7485.47	-0.46676	0.112077	-4.16464	3.1185e-05	0.001174	FPGS
ENSG00000012822	5447.71	-0.466482	0.120087	-3.88455	0.00010252	0.00284708	CALCOCO1
ENSG00000182179	9898.54	-0.466043	0.189261	-2.46244	0.0137994	0.0865563	UBA7
ENSG00000119397	12786	-0.466038	0.138301	-3.36973	0.000752407	0.0120911	CNTRL
ENSG00000164463	2141.86	-0.466018	0.125301	-3.71918	0.000199867	0.00463159	CREBRF
ENSG00000185862	3994.39	-0.465467	0.194048	-2.39872	0.0164526	0.0973711	EVI2B
ENSG00000251247	507.466	-0.462015	0.0918448	-5.03039	4.89471e-07	4.55732e-05	ZNF345
ENSG00000136169	4379.42	-0.46163	0.155163	-2.97513	0.00292869	0.0303884	SETDB2
ENSG00000259431	1056.79	-0.461483	0.145343	-3.17513	0.00149769	0.0195836	THTPA
ENSG00000151687	204.91	-0.461407	0.183948	-2.50836	0.0121294	0.0793756	ANKAR
ENSG00000197976	6679.68	-0.460882	0.118099	-3.90251	9.52003e-05	0.00268906	AKAP17A
ENSG00000189180	3059.71	-0.459969	0.105692	-4.35199	1.3491e-05	0.000603795	ZNF33A
ENSG00000197329	895.389	-0.459102	0.178267	-2.57537	0.0100134	0.0699518	PELI1
ENSG00000163728	5776.71	-0.458611	0.128301	-3.57449	0.000350911	0.00701688	TTC14
ENSG00000131845	513.715	-0.458312	0.150648	-3.04226	0.00234809	0.026144	ZNF304
ENSG00000169871	8228.95	-0.457532	0.144124	-3.17458	0.00150052	0.0196084	TRIM56
ENSG00000134444	4334.52	-0.456789	0.123149	-3.70924	0.000207881	0.00476961	RELCH
ENSG00000151690	1980.06	-0.456554	0.184505	-2.47448	0.013343	0.0843278	MFSD6
ENSG00000256060	63.2809	-0.45463	0.131996	-3.44427	0.00057261	0.0098372	TRAPPC2B
ENSG00000114127	4849.96	-0.45353	0.122562	-3.70041	0.000215252	0.00490281	XRN1
ENSG00000213462	2417.04	-0.453225	0.176342	-2.57014	0.0101656	0.0706878	ERV3-1
ENSG00000174796	615.008	-0.45276	0.151664	-2.98529	0.0028331	0.0296982	THAP6
ENSG00000276184	39.6675	-0.45269	0.163084	-2.77581	0.00550642	0.0468552	UPK3B
ENSG00000145675	9677.39	-0.452608	0.183024	-2.47294	0.0134006	0.0846053	PIK3R1
ENSG00000011114	1807.06	-0.45249	0.114105	-3.96554	7.32285e-05	0.00221419	BTBD7
ENSG00000277222	1807.06	-0.45249	0.114105	-3.96554	7.32285e-05	0.00221419	BTBD7
ENSG00000170421	53.3645	-0.452435	0.171084	-2.64452	0.00818075	0.0617062	KRT8
ENSG00000267680	2516.96	-0.451583	0.137627	-3.28121	0.00103364	0.0150752	ZNF224
ENSG00000198001	2924.29	-0.451447	0.130292	-3.46488	0.000530462	0.0093204	IRAK4
ENSG00000258839	166.733	-0.451327	0.187813	-2.40307	0.0162582	0.096742	MC1R
ENSG00000185187	1332.61	-0.451103	0.118719	-3.79975	0.000144839	0.00363948	SIGIRR
ENSG00000180357	7778.32	-0.450562	0.150648	-2.99082	0.00278229	0.029381	ZNF609
ENSG00000197056	788.938	-0.450478	0.155004	-2.90623	0.0036581	0.0353046	ZMYM1
ENSG00000174282	1853.67	-0.447967	0.120932	-3.70429	0.000211981	0.00484768	ZBTB4
ENSG00000166839	417.36	-0.446394	0.143409	-3.11274	0.0018536	0.0223719	ANKDD1A
ENSG00000182511	4752.54	-0.445387	0.174189	-2.55692	0.0105604	0.0725693	FES
ENSG00000106144	5462.23	-0.445295	0.172642	-2.5793	0.00990021	0.0693347	CASP2
ENSG00000111644	314.545	-0.443861	0.147844	-3.00222	0.00268021	0.0285495	ACRBP
ENSG00000167785	1376.53	-0.442569	0.153709	-2.87926	0.00398609	0.0377367	ZNF558
ENSG00000163703	605.113	-0.441484	0.103602	-4.26135	2.03193e-05	0.000844271	CRELD1
ENSG00000131626	3362.11	-0.441391	0.127201	-3.47002	0.000520411	0.00919805	PPFIA1
ENSG00000131686	66.2268	-0.44129	0.137109	-3.21853	0.00128849	0.0177261	CA6
ENSG00000046651	6372.33	-0.440046	0.160021	-2.74993	0.00596088	0.0494905	OFD1
ENSG00000197062	540.239	-0.438291	0.166874	-2.62647	0.00862745	0.0638743	ZSCAN26
ENSG00000146776	1175.75	-0.43752	0.119307	-3.66718	0.000245238	0.00538388	ATXN7L1
ENSG00000186409	536.659	-0.436569	0.118211	-3.69312	0.000221518	0.00496772	CCDC30
ENSG00000111727	692.916	-0.436438	0.105183	-4.14931	3.33485e-05	0.00124199	HCFC2
ENSG00000170175	171	-0.436336	0.106537	-4.09562	4.21047e-05	0.00149089	CHRNB1
ENSG00000144118	1691.9	-0.435536	0.177674	-2.45133	0.0142331	0.0883731	RALB
ENSG00000185278	3355.93	-0.435371	0.140461	-3.09958	0.00193795	0.0230767	ZBTB37
ENSG00000196378	191.726	-0.434512	0.145937	-2.97739	0.00290713	0.0302249	ZNF34
ENSG00000186376	1375.92	-0.43437	0.123513	-3.5168	0.000436785	0.00817736	ZNF75D
ENSG00000103150	1203.27	-0.433859	0.135935	-3.19167	0.00141452	0.0188748	MLYCD
ENSG00000137857	200.727	-0.432363	0.17641	-2.4509	0.0142501	0.0884525	DUOX1
ENSG00000132274	11276.7	-0.432292	0.138625	-3.11844	0.00181813	0.0221083	TRIM22
ENSG00000178852	1007.54	-0.431909	0.115542	-3.73809	0.00018542	0.00436668	EFCAB13
ENSG00000170417	777.477	-0.431542	0.120859	-3.57064	0.000356111	0.00707236	TMEM182
ENSG00000196865	3418.56	-0.431193	0.131408	-3.28132	0.00103322	0.0150752	NHLRC2
ENSG00000213625	2397.25	-0.431011	0.148566	-2.90114	0.00371812	0.0356857	LEPROT
ENSG00000137145	2260.67	-0.428396	0.162863	-2.63041	0.00852823	0.0635004	DENND4C
ENSG00000166348	951.308	-0.427386	0.123678	-3.45564	0.000548991	0.00954134	USP54
ENSG00000163328	403.795	-0.427333	0.149215	-2.86387	0.00418495	0.0389822	GPR155
ENSG00000132297	120.612	-0.426033	0.164332	-2.59252	0.00952759	0.0674499	HHLA1
ENSG00000136051	12854.6	-0.425446	0.127233	-3.34383	0.000826295	0.0128606	WASHC4
ENSG00000132424	22981.5	-0.424967	0.12642	-3.36154	0.000775101	0.0123307	PNISR
ENSG00000158552	901.28	-0.424513	0.13442	-3.1581	0.00158801	0.0203063	ZFAND2B
ENSG00000109618	1385.41	-0.4238	0.107509	-3.94199	8.08089e-05	0.00238381	SEPSECS
ENSG00000112305	1480.42	-0.42356	0.16898	-2.50657	0.0121909	0.0796033	SMAP1
ENSG00000214300	980.946	-0.423297	0.139246	-3.03991	0.00236648	0.0262668	SPDYE3
ENSG00000105829	560.158	-0.423012	0.151439	-2.79329	0.00521756	0.0451525	BET1
ENSG00000115998	519.114	-0.421903	0.161305	-2.61555	0.00890836	0.0649625	C2orf42
ENSG00000167562	878.189	-0.421654	0.132618	-3.17946	0.00147547	0.0193659	ZNF701
ENSG00000130813	1284.61	-0.421066	0.164089	-2.56608	0.0102856	0.071244	SHFL
ENSG00000182612	138.964	-0.41944	0.168463	-2.4898	0.0127814	0.0818703	TSPAN10
ENSG00000167232	1134.5	-0.418162	0.110127	-3.79708	0.000146412	0.00366136	ZNF91
ENSG00000108306	2099.71	-0.417456	0.114933	-3.63218	0.000281034	0.00597476	FBXL20
ENSG00000176148	634.425	-0.416691	0.135322	-3.07926	0.00207519	0.0241384	TCP11L1
ENSG00000124120	889.157	-0.416685	0.130582	-3.19098	0.00141792	0.0188959	TTPAL
ENSG00000196177	1754.37	-0.416489	0.13026	-3.19736	0.00138691	0.0186291	ACADSB
ENSG00000138380	1285.76	-0.415668	0.105189	-3.95162	7.76231e-05	0.00230942	CARF
ENSG00000144445	1779.38	-0.415534	0.119826	-3.46783	0.000524685	0.00925007	KANSL1L
ENSG00000114423	1731.23	-0.415018	0.11177	-3.71316	0.000204691	0.00471197	CBLB
ENSG00000110011	914.983	-0.41474	0.109384	-3.79159	0.000149683	0.0037076	DNAJC4
ENSG00000137275	1678.45	-0.414632	0.13999	-2.96188	0.0030577	0.0312758	RIPK1
ENSG00000181666	1305.16	-0.413056	0.134546	-3.07	0.00214058	0.0245701	ZNF875
ENSG00000005469	345.088	-0.413021	0.0959875	-4.30286	1.68606e-05	0.000729554	CROT
ENSG00000266714	29572.7	-0.410181	0.160794	-2.55098	0.0107421	0.073475	MYO15B
ENSG00000164331	703.943	-0.409744	0.16167	-2.53444	0.0112626	0.075525	ANKRA2
ENSG00000184014	5207.69	-0.409615	0.142345	-2.87762	0.00400687	0.0378941	DENND5A
ENSG00000214655	5759.3	-0.409314	0.147875	-2.76798	0.0056405	0.0476654	ZSWIM8
ENSG00000173230	8415.43	-0.408907	0.106829	-3.82768	0.000129359	0.00333486	GOLGB1
ENSG00000111540	5265.59	-0.408257	0.114039	-3.57997	0.000343634	0.0069023	RAB5B
ENSG00000141294	82.9657	-0.408009	0.160074	-2.54887	0.0108072	0.0737065	LRRC46
ENSG00000152443	1556.38	-0.404194	0.118462	-3.41202	0.000644844	0.0107333	ZNF776
ENSG00000102401	1299.28	-0.403628	0.131198	-3.07649	0.00209453	0.0242552	ARMCX3
ENSG00000115977	6179.78	-0.403189	0.166868	-2.41621	0.0156828	0.0942809	AAK1
ENSG00000051009	2711.07	-0.402571	0.167793	-2.39921	0.0164304	0.0973711	FAM160A2
ENSG00000189144	200.012	-0.402464	0.165055	-2.43837	0.0147536	0.0906603	ZNF573
ENSG00000155957	1167.12	-0.40202	0.104301	-3.85442	0.000116005	0.00308992	TMBIM4
ENSG00000219626	2069.07	-0.401502	0.119646	-3.35574	0.000791518	0.0124871	FAM228B
ENSG00000152601	33262.6	-0.400623	0.151715	-2.64063	0.00827518	0.0622834	MBNL1
ENSG00000185658	8136.76	-0.400389	0.104124	-3.84531	0.000120402	0.0031626	BRWD1
ENSG00000184381	2167.74	-0.400187	0.122051	-3.27884	0.00104235	0.0151387	PLA2G6
ENSG00000054282	409.211	-0.399887	0.15333	-2.60802	0.0091069	0.0657422	SDCCAG8
ENSG00000124659	623.479	-0.399418	0.164807	-2.42355	0.0153694	0.0930194	TBCC
ENSG00000102805	445.481	-0.399095	0.147693	-2.70219	0.00688837	0.0549173	CLN5
ENSG00000196437	409.623	-0.398319	0.126051	-3.15998	0.00157777	0.0202374	ZNF569
ENSG00000005893	4002.15	-0.398253	0.133646	-2.97991	0.0028833	0.030037	LAMP2
ENSG00000125046	87.2721	-0.39816	0.163287	-2.43841	0.0147521	0.0906603	SSUH2
ENSG00000115159	1665.96	-0.396571	0.118585	-3.34418	0.000825264	0.0128541	GPD2
ENSG00000104946	1101.43	-0.39295	0.090552	-4.3395	1.42809e-05	0.000633706	TBC1D17
ENSG00000196757	1328.28	-0.392885	0.150515	-2.61028	0.00904681	0.0654458	ZNF700
ENSG00000114626	3973.47	-0.392329	0.139499	-2.8124	0.00491726	0.0432719	ABTB1
ENSG00000076685	5787.22	-0.392114	0.119879	-3.27092	0.00107199	0.0154083	NT5C2
ENSG00000173064	10513.3	-0.392023	0.146955	-2.66763	0.00763873	0.0587629	HECTD4
ENSG00000188811	2857.54	-0.391893	0.160332	-2.44426	0.0145148	0.0896421	NHLRC3
ENSG00000124177	5056.34	-0.390335	0.0987739	-3.9518	7.75661e-05	0.00230942	CHD6
ENSG00000005206	7493.29	-0.390299	0.16183	-2.41178	0.0158749	0.0951397	SPPL2B
ENSG00000122783	1057.42	-0.389415	0.139419	-2.79313	0.00522014	0.0451561	CYREN
ENSG00000260266	191.65	-0.388632	0.134457	-2.89038	0.00384778	0.0366101	PPIAP46
ENSG00000167578	661.256	-0.388381	0.124943	-3.10846	0.00188067	0.0226332	RAB4B
ENSG00000185513	1133.25	-0.388022	0.149045	-2.60339	0.00923063	0.0662637	L3MBTL1
ENSG00000105856	2143.15	-0.387624	0.107569	-3.6035	0.000313966	0.00643862	HBP1
ENSG00000151553	2282.46	-0.387071	0.138159	-2.80163	0.00508448	0.0443504	FAM160B1
ENSG00000139636	2672.97	-0.386638	0.111223	-3.47624	0.000508506	0.00901821	LMBR1L
ENSG00000187187	234.331	-0.385806	0.142827	-2.70122	0.00690856	0.0549732	ZNF546
ENSG00000281526	234.331	-0.385806	0.142827	-2.70122	0.00690856	0.0549732	ZNF546
ENSG00000165555	56.7176	-0.385565	0.156479	-2.464	0.0137397	0.0863854	NOXRED1
ENSG00000128000	762.154	-0.384252	0.140402	-2.7368	0.00620403	0.0508614	ZNF780B
ENSG00000281601	762.154	-0.384252	0.140402	-2.7368	0.00620403	0.0508614	ZNF780B
ENSG00000141279	6339.62	-0.384203	0.092247	-4.16494	3.11436e-05	0.001174	NPEPPS
ENSG00000065883	6394.85	-0.383915	0.12647	-3.03563	0.0024003	0.0264591	CDK13
ENSG00000115020	11909.8	-0.38325	0.131311	-2.91865	0.0035155	0.0343315	PIKFYVE
ENSG00000067369	5769.19	-0.383009	0.140251	-2.73088	0.0063165	0.0515201	TP53BP1
ENSG00000109046	7241.81	-0.382872	0.158344	-2.41798	0.0156068	0.0939924	WSB1
ENSG00000141560	961.783	-0.38278	0.13711	-2.79177	0.00524208	0.045327	FN3KRP
ENSG00000155085	719.432	-0.382758	0.131929	-2.90125	0.00371678	0.0356857	AK9
ENSG00000083799	6031.85	-0.382386	0.128879	-2.96703	0.00300693	0.0309269	CYLD
ENSG00000185753	1814.21	-0.381995	0.129202	-2.95657	0.0031108	0.0316636	CXorf38
ENSG00000111837	70.4233	-0.38021	0.141029	-2.69597	0.00701849	0.0554251	MAK
ENSG00000243406	653.308	-0.380132	0.121817	-3.12052	0.00180532	0.0220573	MRPS31P5
ENSG00000184634	7794.39	-0.379117	0.126031	-3.00812	0.00262866	0.0281578	MED12
ENSG00000076108	13651.8	-0.37833	0.140159	-2.6993	0.00694859	0.0551215	BAZ2A
ENSG00000088756	175.466	-0.377799	0.1371	-2.75565	0.00585758	0.0489839	ARHGAP28
ENSG00000162639	1401.33	-0.377076	0.121775	-3.09649	0.00195829	0.0231616	HENMT1
ENSG00000066739	5261.86	-0.377008	0.11842	-3.18364	0.00145436	0.0192219	ATG2B
ENSG00000125962	628.216	-0.376951	0.13121	-2.87288	0.00406751	0.038247	ARMCX5
ENSG00000196998	1599.31	-0.376788	0.136494	-2.76048	0.00577169	0.0484794	WDR45
ENSG00000065413	2715.51	-0.376774	0.148663	-2.53443	0.0112632	0.075525	ANKRD44
ENSG00000147121	594.568	-0.375776	0.146407	-2.56666	0.0102683	0.0711716	KRBOX4
ENSG00000198833	8487.61	-0.375608	0.153285	-2.45039	0.0142702	0.0885243	UBE2J1
ENSG00000178665	331.67	-0.375503	0.136561	-2.74971	0.00596473	0.0495027	ZNF713
ENSG00000090989	2665.45	-0.374821	0.0969002	-3.86811	0.000109682	0.00298242	EXOC1
ENSG00000094631	4636.22	-0.374658	0.132875	-2.81962	0.00480802	0.0426092	HDAC6
ENSG00000169764	2877.97	-0.374086	0.156375	-2.39224	0.0167461	0.0986041	UGP2
ENSG00000256294	400.839	-0.372672	0.129095	-2.88681	0.00389165	0.03696	ZNF225
ENSG00000083807	384.69	-0.372311	0.142241	-2.61748	0.00885829	0.0647848	SLC27A5
ENSG00000188033	264.329	-0.371306	0.102292	-3.62988	0.000283557	0.00600385	ZNF490
ENSG00000031003	3906.6	-0.370018	0.0930837	-3.97512	7.03452e-05	0.00215753	FAM13B
ENSG00000136147	2140.01	-0.369967	0.146508	-2.52523	0.0115621	0.0768207	PHF11
ENSG00000185946	4479.69	-0.369901	0.145018	-2.55072	0.01075	0.073475	RNPC3
ENSG00000125945	330.655	-0.369885	0.147508	-2.50756	0.0121566	0.0794294	ZNF436
ENSG00000274047	1610.93	-0.367557	0.118736	-3.09558	0.00196428	0.0231911	SYNRG
ENSG00000122033	745.474	-0.367359	0.120687	-3.04389	0.00233537	0.026102	MTIF3
ENSG00000172687	917.653	-0.366319	0.120574	-3.03813	0.00238054	0.0263377	ZNF738
ENSG00000168517	249.968	-0.36612	0.130745	-2.80025	0.00510629	0.0445221	HEXIM2
ENSG00000251192	221.81	-0.364128	0.141245	-2.57799	0.00993757	0.069503	ZNF674
ENSG00000162869	2217.07	-0.364008	0.151576	-2.40149	0.0163286	0.0970502	PPP1R21
ENSG00000206530	2174.98	-0.363643	0.130549	-2.78549	0.0053447	0.0459476	CFAP44
ENSG00000156050	204.394	-0.363452	0.150323	-2.4178	0.0156147	0.0940045	FAM161B
ENSG00000198517	2215.92	-0.36258	0.11548	-3.13978	0.00169078	0.0212274	MAFK
ENSG00000102226	5439.77	-0.361932	0.127325	-2.84258	0.004475	0.0407735	USP11
ENSG00000139725	1156.35	-0.361511	0.1485	-2.43442	0.0149156	0.0910655	RHOF
ENSG00000173480	733.859	-0.360147	0.125827	-2.86223	0.0042067	0.0390801	ZNF417
ENSG00000168887	1813.05	-0.359503	0.101678	-3.5357	0.000406692	0.00775169	C2orf68
ENSG00000147168	3800.68	-0.358912	0.131614	-2.727	0.00639138	0.0519682	IL2RG
ENSG00000172086	974.383	-0.358162	0.076986	-4.6523	3.28256e-06	0.000200179	KRCC1
ENSG00000171466	2362.45	-0.358034	0.138398	-2.587	0.00968155	0.0681307	ZNF562
ENSG00000166619	1624.12	-0.357723	0.121291	-2.9493	0.00318494	0.032136	BLCAP
ENSG00000223773	336.209	-0.357305	0.140097	-2.55041	0.0107598	0.0734792	CD99P1
ENSG00000132549	5228.68	-0.356697	0.148744	-2.39806	0.0164822	0.0974631	VPS13B
ENSG00000170248	10487.1	-0.356681	0.133216	-2.67748	0.00741791	0.0576045	PDCD6IP
ENSG00000137842	675.792	-0.35641	0.121372	-2.93651	0.0033193	0.0330126	TMEM62
ENSG00000189164	312.395	-0.356207	0.138953	-2.56351	0.010362	0.0716073	ZNF527
ENSG00000104154	149.1	-0.354297	0.126922	-2.79146	0.00524702	0.0453509	SLC30A4
ENSG00000166479	5991.57	-0.354258	0.11441	-3.09638	0.00195901	0.0231616	TMX3
ENSG00000105245	468.329	-0.354186	0.128262	-2.76144	0.00575472	0.0483954	NUMBL
ENSG00000109381	2832.82	-0.354112	0.111175	-3.18519	0.0014466	0.0191895	ELF2
ENSG00000121410	680.433	-0.354031	0.147873	-2.39415	0.016659	0.0982858	A1BG
ENSG00000175354	2481.99	-0.353214	0.132373	-2.66832	0.00762311	0.058732	PTPN2
ENSG00000139990	3514.69	-0.352479	0.0958964	-3.67562	0.000237268	0.00524757	DCAF5
ENSG00000107643	1684.06	-0.352062	0.101224	-3.47806	0.000505065	0.00898009	MAPK8
ENSG00000127980	2152.45	-0.351922	0.10951	-3.21362	0.00131075	0.0179493	PEX1
ENSG00000126773	4246.28	-0.351563	0.0966863	-3.63612	0.000276779	0.00591185	PCNX4
ENSG00000183513	1175.22	-0.349873	0.142074	-2.46261	0.013793	0.0865563	COA5
ENSG00000107669	1733.38	-0.348658	0.141086	-2.47125	0.0134642	0.0849393	ATE1
ENSG00000151151	1290.82	-0.346865	0.118307	-2.93191	0.00336882	0.0334109	IPMK
ENSG00000158863	2417.6	-0.346166	0.117011	-2.95839	0.00309246	0.0315726	FAM160B2
ENSG00000214413	965.728	-0.345422	0.0952052	-3.62818	0.000285422	0.00602506	BBIP1
ENSG00000137414	1915.66	-0.345047	0.138129	-2.49801	0.0124894	0.0807688	FAM8A1
ENSG00000163319	480.657	-0.344109	0.113664	-3.02742	0.00246651	0.0269609	MRPS18C
ENSG00000173209	11584.2	-0.343518	0.127054	-2.70372	0.00685673	0.054734	AHSA2P
ENSG00000125149	1196.45	-0.343419	0.12694	-2.70536	0.00682304	0.0545843	C16orf70
ENSG00000115446	740.605	-0.343261	0.108938	-3.15098	0.00162724	0.0206559	UNC50
ENSG00000089057	3345.39	-0.34195	0.137111	-2.49397	0.0126323	0.0812647	SLC23A2
ENSG00000197343	5517.88	-0.341945	0.108374	-3.15523	0.0016037	0.0204466	ZNF655
ENSG00000184677	6026.18	-0.339934	0.122601	-2.77268	0.00555972	0.0471356	ZBTB40
ENSG00000182632	107.404	-0.339003	0.1068	-3.17418	0.00150262	0.0196234	CCNYL2
ENSG00000079335	1031.03	-0.337749	0.134806	-2.50545	0.0122294	0.0797303	CDC14A
ENSG00000144567	3981.92	-0.337635	0.139518	-2.42002	0.0155198	0.0936578	RETREG2
ENSG00000145723	182.675	-0.337553	0.13255	-2.54661	0.0108776	0.0738794	GIN1
ENSG00000175548	2847.68	-0.336968	0.127152	-2.65011	0.00804646	0.0610022	ALG10B
ENSG00000068831	20230.7	-0.336924	0.134525	-2.50455	0.0122606	0.0798583	RASGRP2
ENSG00000182141	845.468	-0.33653	0.105363	-3.19401	0.0014031	0.0187525	ZNF708
ENSG00000157259	1817.02	-0.335805	0.10933	-3.07148	0.00213002	0.0245029	GATAD1
ENSG00000115266	258.836	-0.335707	0.124644	-2.69334	0.00707401	0.0557677	APC2
ENSG00000196705	2337.86	-0.335603	0.103569	-3.24038	0.00119372	0.016856	ZNF431
ENSG00000133624	1401.63	-0.335544	0.095302	-3.52084	0.000430175	0.00810293	ZNF767P
ENSG00000078699	1914.24	-0.333697	0.10409	-3.20586	0.00134657	0.018243	CBFA2T2
ENSG00000032219	2956.68	-0.333032	0.101651	-3.27622	0.00105206	0.0152097	ARID4A
ENSG00000196547	8554.86	-0.332588	0.139399	-2.38587	0.0170387	0.0995455	MAN2A2
ENSG00000085832	3864.29	-0.332315	0.130021	-2.55585	0.0105929	0.0726512	EPS15
ENSG00000003756	16268.9	-0.332054	0.094123	-3.52787	0.000418914	0.0079426	RBM5
ENSG00000127914	9367.96	-0.331527	0.112811	-2.93878	0.00329504	0.0328342	AKAP9
ENSG00000164073	1053.31	-0.330725	0.136606	-2.42101	0.0154773	0.0934871	MFSD8
ENSG00000135655	5739.55	-0.330336	0.108878	-3.03401	0.00241328	0.0265601	USP15
ENSG00000135124	588.218	-0.329914	0.135573	-2.43348	0.0149546	0.0912193	P2RX4
ENSG00000083097	2560.22	-0.329829	0.105064	-3.1393	0.00169352	0.0212387	DOP1A
ENSG00000174165	1324.54	-0.329094	0.125435	-2.62362	0.00870007	0.0641388	ZDHHC24
ENSG00000100441	6088.18	-0.328432	0.0927394	-3.54145	0.000397932	0.00764909	KHNYN
ENSG00000133392	250.215	-0.327903	0.133416	-2.45774	0.0139813	0.0872671	MYH11
ENSG00000145495	12469.8	-0.327639	0.119417	-2.74365	0.00607604	0.0501193	MARCHF6
ENSG00000164808	2964.6	-0.325465	0.130474	-2.49447	0.0126144	0.0812198	SPIDR
ENSG00000169891	290.747	-0.325238	0.128855	-2.52406	0.0116009	0.0769556	REPS2
ENSG00000164327	5022.23	-0.324858	0.117476	-2.76533	0.00568658	0.0480159	RICTOR
ENSG00000173273	3522.59	-0.324206	0.123339	-2.62857	0.00857456	0.063641	TNKS
ENSG00000188994	6430.81	-0.324004	0.0840025	-3.85707	0.000114754	0.00307228	ZNF292
ENSG00000141699	2385.5	-0.323944	0.127108	-2.54857	0.0108165	0.0737153	RETREG3
ENSG00000168300	3523.07	-0.323885	0.122413	-2.64585	0.00814868	0.061598	PCMTD1
ENSG00000078674	11164.5	-0.323769	0.0704803	-4.59375	4.35346e-06	0.000251512	PCM1
ENSG00000138867	4625.07	-0.32346	0.132153	-2.44762	0.0143805	0.0890233	GUCD1
ENSG00000141295	753.134	-0.323294	0.122389	-2.64153	0.00825328	0.0621634	SCRN2
ENSG00000147118	735.905	-0.322977	0.105229	-3.06927	0.00214586	0.0246053	ZNF182
ENSG00000134900	8215.66	-0.322904	0.0841972	-3.83509	0.000125519	0.00325599	TPP2
ENSG00000213066	2545.91	-0.322299	0.134007	-2.4051	0.0161681	0.09638	FGFR1OP
ENSG00000217128	1770.11	-0.322249	0.124278	-2.59297	0.00951513	0.0674074	FNIP1
ENSG00000176108	523.595	-0.322108	0.126738	-2.54153	0.0110369	0.0747111	CHMP6
ENSG00000065970	1849.82	-0.320999	0.118661	-2.70519	0.0068266	0.0545918	FOXJ2
ENSG00000205423	478.825	-0.320116	0.131602	-2.43245	0.014997	0.0914021	CNEP1R1
ENSG00000185158	1086.44	-0.318406	0.0981961	-3.24255	0.00118466	0.0167393	LRRC37B
ENSG00000110911	2040.56	-0.318289	0.0999888	-3.18324	0.00145636	0.0192361	SLC11A2
ENSG00000075826	3503.19	-0.318228	0.123756	-2.57141	0.0101285	0.0705075	SEC31B
ENSG00000106261	7506.49	-0.318084	0.128221	-2.48075	0.0131105	0.0834654	ZKSCAN1
ENSG00000095066	929.37	-0.317753	0.128866	-2.46576	0.0136724	0.0860183	HOOK2
ENSG00000151470	296.852	-0.317443	0.132233	-2.40063	0.0163669	0.0972224	C4orf33
ENSG00000115904	4682.05	-0.315956	0.0907208	-3.48273	0.000496324	0.00887004	SOS1
ENSG00000135315	1392.28	-0.315796	0.119412	-2.6446	0.00817886	0.0617062	CEP162
ENSG00000114770	3432.14	-0.31556	0.100244	-3.14791	0.00164441	0.0207979	ABCC5
ENSG00000117305	562.41	-0.314367	0.0943121	-3.33327	0.000858331	0.0132451	HMGCL
ENSG00000120860	342.749	-0.314129	0.0879806	-3.57044	0.000356386	0.00707236	WASHC3
ENSG00000139971	171.811	-0.313988	0.110002	-2.85439	0.00431194	0.0397568	ARMH4
ENSG00000119231	2175.44	-0.313888	0.118557	-2.64758	0.00810709	0.0613726	SENP5
ENSG00000130023	589.525	-0.312782	0.0997386	-3.13602	0.0017126	0.021329	ERMARD
ENSG00000276187	589.525	-0.312782	0.0997386	-3.13602	0.0017126	0.021329	ERMARD
ENSG00000119878	302.147	-0.309179	0.112692	-2.74357	0.00607747	0.0501193	CRIPT
ENSG00000132356	3782.85	-0.308435	0.111037	-2.77776	0.00547346	0.0466699	PRKAA1
ENSG00000136870	700.567	-0.308388	0.11526	-2.67558	0.00745995	0.0578382	ZNF189
ENSG00000177951	2137.17	-0.307604	0.120598	-2.55065	0.0107521	0.073475	BET1L
ENSG00000137871	3721.08	-0.307439	0.0927788	-3.31368	0.000920781	0.0139461	ZNF280D
ENSG00000117616	7015.16	-0.307263	0.114236	-2.68973	0.00715094	0.0561521	RSRP1
ENSG00000138459	1259.19	-0.307031	0.119695	-2.56511	0.0103143	0.0713957	SLC35A5
ENSG00000237765	407.632	-0.305862	0.107137	-2.85487	0.00430547	0.0397215	FAM200B
ENSG00000118518	1572.15	-0.304881	0.100404	-3.03655	0.00239299	0.0264204	RNF146
ENSG00000150455	290.554	-0.304469	0.127491	-2.38817	0.0169325	0.0992258	TIRAP
ENSG00000167637	268.642	-0.303911	0.0977926	-3.10771	0.00188542	0.0226642	ZNF283
ENSG00000152223	3814.18	-0.303908	0.100667	-3.01894	0.0025366	0.0274339	EPG5
ENSG00000116977	4342.97	-0.303365	0.0978009	-3.10186	0.0019231	0.0229847	LGALS8
ENSG00000213015	562.144	-0.303137	0.113419	-2.67272	0.00752384	0.0581577	ZNF580
ENSG00000047579	619.012	-0.302727	0.112842	-2.68276	0.00730173	0.0569385	DTNBP1
ENSG00000275074	508.081	-0.30244	0.12328	-2.45327	0.0141563	0.0881061	NUDT18
ENSG00000137504	7665.36	-0.302074	0.122292	-2.4701	0.0135076	0.0851356	CREBZF
ENSG00000107960	537.359	-0.301679	0.118101	-2.55441	0.0106368	0.0729024	STN1
ENSG00000165288	2990.83	-0.300661	0.124553	-2.41391	0.0157822	0.0947206	BRWD3
ENSG00000112425	758.746	-0.300435	0.112475	-2.67112	0.00755995	0.0583532	EPM2A
ENSG00000176390	1677.62	-0.300372	0.0682464	-4.40128	1.07612e-05	0.000511244	CRLF3
ENSG00000100201	71507.8	-0.300159	0.0703467	-4.26686	1.98247e-05	0.00083025	DDX17
ENSG00000136861	5515.46	-0.298659	0.124879	-2.39158	0.0167761	0.0987102	CDK5RAP2
ENSG00000135720	4508.01	-0.298485	0.121735	-2.45192	0.0142098	0.0883071	DYNC1LI2
ENSG00000197647	236.527	-0.298472	0.111958	-2.66594	0.00767745	0.0589764	ZNF433
ENSG00000176371	739.794	-0.297654	0.110291	-2.6988	0.0069589	0.0551215	ZSCAN2
ENSG00000158793	697.1	-0.297568	0.0925587	-3.21491	0.00130486	0.0179041	NIT1
ENSG00000163312	978.876	-0.297198	0.113342	-2.62214	0.00873784	0.0643036	HELQ
ENSG00000114857	21661	-0.296973	0.111113	-2.67272	0.00752382	0.0581577	NKTR
ENSG00000189339	11511.9	-0.296242	0.11148	-2.65736	0.00787545	0.0600111	SLC35E2B
ENSG00000078967	359.322	-0.295818	0.0989989	-2.9881	0.00280718	0.0295323	UBE2D4
ENSG00000160051	256.908	-0.295514	0.104141	-2.83763	0.00454502	0.0411354	IQCC
ENSG00000160961	2017.72	-0.295022	0.118944	-2.48034	0.0131259	0.0835123	ZNF333
ENSG00000183718	2160.11	-0.294179	0.0877241	-3.35345	0.000798099	0.0125719	TRIM52
ENSG00000204130	819.197	-0.292077	0.110815	-2.63572	0.00839599	0.0629151	RUFY2
ENSG00000165275	732.889	-0.291662	0.11511	-2.53376	0.0112846	0.0755783	TRMT10B
ENSG00000115145	1606.59	-0.291204	0.102287	-2.84693	0.00441428	0.0404322	STAM2
ENSG00000054267	5056.73	-0.290882	0.0838627	-3.46855	0.000523281	0.00923312	ARID4B
ENSG00000185917	1275.46	-0.28939	0.0775955	-3.72946	0.000191888	0.00448155	SETD4
ENSG00000147475	2108.35	-0.28842	0.112448	-2.56493	0.0103198	0.0714098	ERLIN2
ENSG00000080815	2963.63	-0.288321	0.0850233	-3.39108	0.000696178	0.0114688	PSEN1
ENSG00000174456	1231.25	-0.286163	0.0702281	-4.07476	4.6061e-05	0.00157742	C12orf76
ENSG00000132716	9311.01	-0.284573	0.0983734	-2.89279	0.0038184	0.0364136	DCAF8
ENSG00000198315	4094.43	-0.284242	0.0970188	-2.92976	0.00339224	0.0335143	ZKSCAN8
ENSG00000054965	4245.58	-0.284174	0.114281	-2.48663	0.0128961	0.0823768	FAM168A
ENSG00000158411	693.724	-0.283638	0.117079	-2.42263	0.0154087	0.0931759	MITD1
ENSG00000213930	1416.53	-0.280543	0.10112	-2.77437	0.00553088	0.0469674	GALT
ENSG00000151657	1191.65	-0.280497	0.108085	-2.59516	0.00945464	0.0672072	KIN
ENSG00000087884	136.321	-0.279831	0.116879	-2.39418	0.0166575	0.0982858	AAMDC
ENSG00000008294	4689.6	-0.278806	0.110478	-2.52364	0.0116147	0.0769982	SPAG9
ENSG00000124222	9352.19	-0.277087	0.0985433	-2.81183	0.00492603	0.0433126	STX16
ENSG00000196227	1284.38	-0.276955	0.114627	-2.41613	0.0156864	0.0942809	FAM217B
ENSG00000160445	2838.21	-0.274805	0.0875622	-3.1384	0.00169875	0.0212751	ZER1
ENSG00000168000	278.022	-0.271484	0.102861	-2.63934	0.00830676	0.0624309	BSCL2
ENSG00000243943	3673.08	-0.271217	0.111833	-2.42521	0.0152997	0.0927483	ZNF512
ENSG00000055609	10329.9	-0.271071	0.102333	-2.6489	0.00807534	0.0611767	KMT2C
ENSG00000135040	1047.58	-0.270457	0.0935576	-2.89081	0.00384253	0.0365935	NAA35
ENSG00000178567	3143.13	-0.268509	0.100907	-2.66095	0.00779216	0.0595069	EPM2AIP1
ENSG00000169062	3847.35	-0.267611	0.108038	-2.47702	0.0132484	0.0839331	UPF3A
ENSG00000135093	651.051	-0.266796	0.102256	-2.60911	0.00907771	0.0656238	USP30
ENSG00000182150	2070.34	-0.266357	0.106866	-2.49244	0.0126868	0.0814862	ERCC6L2
ENSG00000162390	790.312	-0.265431	0.0889645	-2.98356	0.00284916	0.0297855	ACOT11
ENSG00000140943	6444.39	-0.263856	0.0737811	-3.5762	0.00034862	0.00697775	MBTPS1
ENSG00000050130	1025.06	-0.261948	0.107872	-2.42833	0.0151684	0.0921501	JKAMP
ENSG00000149262	1532.73	-0.261452	0.104914	-2.49205	0.0127007	0.0815248	INTS4
ENSG00000164975	1735.12	-0.261383	0.105146	-2.4859	0.0129223	0.0824938	SNAPC3
ENSG00000172888	1914.07	-0.260932	0.100566	-2.59465	0.00946876	0.0672388	ZNF621
ENSG00000171448	959.703	-0.256767	0.0888311	-2.89051	0.00384619	0.0366101	ZBTB26
ENSG00000125633	2745.84	-0.255879	0.103113	-2.48155	0.0130814	0.0833055	CCDC93
ENSG00000159256	2675.31	-0.25505	0.102566	-2.48668	0.012894	0.0823768	MORC3
ENSG00000131115	563.088	-0.254965	0.0932951	-2.73289	0.00627822	0.0512907	ZNF227
ENSG00000065621	221.501	-0.254944	0.101155	-2.52032	0.0117247	0.0773959	GSTO2
ENSG00000171295	621.347	-0.252147	0.0932917	-2.70278	0.00687632	0.0548422	ZNF440
ENSG00000139651	2698.6	-0.250984	0.10058	-2.49538	0.0125823	0.0811047	ZNF740
ENSG00000066777	4253.45	-0.250311	0.0848042	-2.95163	0.00316101	0.0320029	ARFGEF1
ENSG00000162819	1928.69	-0.249612	0.0845827	-2.9511	0.00316644	0.0320268	BROX
ENSG00000178057	887.255	-0.245954	0.0942105	-2.61068	0.00903613	0.0654366	NDUFAF3
ENSG00000103657	9576.42	-0.244886	0.0804569	-3.0437	0.00233691	0.0261052	HERC1
ENSG00000083223	2648.43	-0.244367	0.0931398	-2.62365	0.00869925	0.0641388	TUT7
ENSG00000061987	4980.46	-0.244093	0.0818566	-2.98196	0.00286413	0.029912	MON2
ENSG00000164631	1880.05	-0.241725	0.093267	-2.59176	0.00954876	0.0675361	ZNF12
ENSG00000198466	2055.46	-0.241152	0.082143	-2.93576	0.00332736	0.0330612	ZNF587
ENSG00000169814	168.714	-0.240747	0.0945174	-2.54711	0.0108618	0.0738794	BTD
ENSG00000163946	7812.6	-0.240096	0.0910964	-2.63562	0.00839833	0.0629151	TASOR
ENSG00000166887	7400.09	-0.238937	0.0859001	-2.78157	0.00540969	0.0462829	VPS39
ENSG00000166507	1811.73	-0.23775	0.0838496	-2.83544	0.00457627	0.0412279	NDST2
ENSG00000151881	509.223	-0.237413	0.0872243	-2.72187	0.00649142	0.0526077	TMEM267
ENSG00000070476	2800.87	-0.236882	0.0903982	-2.62043	0.00878192	0.0644542	ZXDC
ENSG00000053900	2603.91	-0.235556	0.0967651	-2.4343	0.0149204	0.0910683	ANAPC4
ENSG00000172432	3058.11	-0.234329	0.0832022	-2.81638	0.00485677	0.0428973	GTPBP2
ENSG00000166135	4363.52	-0.233643	0.0801461	-2.91521	0.00355449	0.0345606	HIF1AN
ENSG00000101191	8268.35	-0.231125	0.0859144	-2.69018	0.00714134	0.0561127	DIDO1
ENSG00000088448	6772.77	-0.230706	0.0951634	-2.42431	0.0153374	0.0928797	ANKRD10
ENSG00000197323	5041.14	-0.229961	0.0657932	-3.49521	0.000473697	0.00862029	TRIM33
ENSG00000134480	1171.27	-0.22924	0.0667696	-3.4333	0.000596278	0.0101518	CCNH
ENSG00000141425	3180.96	-0.228331	0.0909374	-2.51086	0.0120439	0.0789648	RPRD1A
ENSG00000162601	6394.9	-0.226621	0.0924362	-2.45164	0.0142205	0.0883479	MYSM1
ENSG00000077254	3720.8	-0.226447	0.0931281	-2.43156	0.0150338	0.091545	USP33
ENSG00000122085	1745.82	-0.222628	0.0734769	-3.02991	0.0024463	0.0268385	MTERF4
ENSG00000114735	2901.39	-0.221456	0.0732836	-3.0219	0.00251194	0.0273002	HEMK1
ENSG00000135365	2267.17	-0.219896	0.0879279	-2.50086	0.0123891	0.0805193	PHF21A
ENSG00000253710	869.972	-0.219723	0.0778577	-2.82211	0.00477085	0.0423949	ALG11
ENSG00000155256	2313.17	-0.217507	0.0893086	-2.43545	0.0148731	0.0909924	ZFYVE27
ENSG00000135473	4415.7	-0.215706	0.0871397	-2.47541	0.0133083	0.0841595	PAN2
ENSG00000163161	3641.1	-0.214123	0.0815788	-2.62474	0.00867147	0.0640865	ERCC3
ENSG00000211456	2937.81	-0.213875	0.0839659	-2.54716	0.0108604	0.0738794	SACM1L
ENSG00000157741	3165.72	-0.210934	0.0834249	-2.52843	0.0114575	0.0763827	UBN2
ENSG00000116266	2394.64	-0.208774	0.0870139	-2.39932	0.0164257	0.0973711	STXBP3
ENSG00000027847	849.669	-0.205048	0.0827229	-2.47873	0.013185	0.0837291	B4GALT7
ENSG00000263001	15902.8	-0.198121	0.0708048	-2.79813	0.00513992	0.0447591	GTF2I
ENSG00000188895	6517.61	-0.19721	0.0777518	-2.5364	0.0111998	0.0753738	MSL1
ENSG00000169093	2129.35	-0.19688	0.0761405	-2.58575	0.0097168	0.0683025	ASMTL
ENSG00000244754	8103.38	-0.192394	0.0805732	-2.38781	0.016949	0.0992405	N4BP2L2
ENSG00000177463	7765.71	-0.186787	0.0783416	-2.38427	0.0171131	0.099668	NR2C2
ENSG00000171940	4602.62	-0.184225	0.0710474	-2.59298	0.0095147	0.0674074	ZNF217
ENSG00000113851	2014.35	-0.177796	0.0547238	-3.24898	0.00115821	0.0164436	CRBN
ENSG00000182400	1593.26	-0.174891	0.066534	-2.6286	0.00857381	0.063641	TRAPPC6B
ENSG00000151148	3372.47	-0.168296	0.0673211	-2.49991	0.0124226	0.0806204	UBE3B
ENSG00000024048	4097.14	-0.164785	0.0589749	-2.79415	0.00520358	0.0451251	UBR2
ENSG00000204842	1903.78	-0.162592	0.066723	-2.43681	0.0148173	0.0908377	ATXN2
ENSG00000166685	1612.79	-0.155564	0.0651586	-2.38747	0.0169646	0.0992745	COG1
ENSG00000112200	3787.48	-0.136787	0.0543048	-2.51888	0.0117729	0.0776278	ZNF451
ENSG00000062194	4535.9	-0.127596	0.0515	-2.47759	0.0132275	0.0838752	GPBP1
ENSG00000100991	5159.87	-0.109298	0.0367915	-2.97074	0.00297086	0.0306305	TRPC4AP
ENSG00000127054	3620.59	0.151233	0.0633195	2.38842	0.0169212	0.0992258	INTS11
ENSG00000149658	2625.35	0.161014	0.0547446	2.94118	0.00326965	0.0326877	YTHDF1
ENSG00000005700	3769.46	0.161384	0.0591185	2.72984	0.00633657	0.0516636	IBTK
ENSG00000168488	9952.02	0.163372	0.0684365	2.38721	0.016977	0.0992889	ATXN2L
ENSG00000130175	6106.17	0.172702	0.0576211	2.9972	0.00272473	0.0289159	PRKCSH
ENSG00000100395	2045.41	0.17324	0.0678778	2.55223	0.0107035	0.073263	L3MBTL2
ENSG00000113838	900.666	0.17399	0.06997	2.48664	0.0128955	0.0823768	TBCCD1
ENSG00000132323	1077.32	0.178646	0.0713176	2.50494	0.0122471	0.0797957	ILKAP
ENSG00000110711	1128.18	0.181094	0.0648229	2.79367	0.00521143	0.0451525	AIP
ENSG00000132388	2496.3	0.183717	0.0626656	2.93171	0.00337104	0.0334109	UBE2G1
ENSG00000107164	2731.21	0.185261	0.0659716	2.80819	0.00498206	0.0436396	FUBP3
ENSG00000008838	5081.81	0.185449	0.0664704	2.78995	0.00527161	0.0455425	MED24
ENSG00000083520	3310.49	0.185779	0.0773053	2.40318	0.0162531	0.0967395	DIS3
ENSG00000143569	7846.39	0.187262	0.0718501	2.60629	0.00915287	0.0659334	UBAP2L
ENSG00000185627	2881.54	0.190546	0.0745337	2.55651	0.0105727	0.0725734	PSMD13
ENSG00000169221	3728.4	0.192039	0.0774773	2.47865	0.0131881	0.0837291	TBC1D10B
ENSG00000130939	3617.1	0.192799	0.0664442	2.90167	0.00371183	0.0356857	UBE4B
ENSG00000149923	2051.73	0.193024	0.074477	2.59173	0.00954949	0.0675361	PPP4C
ENSG00000198836	4794.17	0.194848	0.0791757	2.46095	0.0138568	0.0867341	OPA1
ENSG00000140694	1624.65	0.195388	0.0671182	2.9111	0.00360153	0.0348717	PARN
ENSG00000143418	4304.45	0.195698	0.0815756	2.39898	0.0164409	0.0973711	CERS2
ENSG00000205250	3233.35	0.202068	0.0832226	2.42804	0.0151806	0.0921707	E2F4
ENSG00000134086	2778.58	0.202083	0.0634603	3.1844	0.00145053	0.0191956	VHL
ENSG00000100580	2489.77	0.203034	0.0514204	3.9485	7.86409e-05	0.00233305	TMED8
ENSG00000089022	3040.23	0.203694	0.0793132	2.56822	0.0102222	0.070923	MAPKAPK5
ENSG00000009335	3971.71	0.204239	0.0574474	3.55523	0.000377653	0.00738868	UBE3C
ENSG00000162959	2105.54	0.204421	0.0846206	2.41573	0.0157035	0.0943569	MEMO1
ENSG00000160087	1121.41	0.208074	0.0704235	2.95462	0.00313059	0.0317412	UBE2J2
ENSG00000006744	4654.51	0.209262	0.0712	2.93907	0.00329194	0.0328342	ELAC2
ENSG00000063176	573.12	0.20982	0.0840949	2.49504	0.0125943	0.0811452	SPHK2
ENSG00000101158	4132.56	0.211895	0.0652119	3.24933	0.00115678	0.0164344	NELFCD
ENSG00000162191	1997.98	0.212453	0.0697648	3.04527	0.00232468	0.0259965	UBXN1
ENSG00000070770	3608.12	0.215146	0.0564296	3.81264	0.000137489	0.00349266	CSNK2A2
ENSG00000188739	894.125	0.215665	0.0865517	2.49174	0.0127119	0.0815248	RBM34
ENSG00000088930	5718.13	0.216113	0.0790527	2.73378	0.00626113	0.0512288	XRN2
ENSG00000213337	485.347	0.217101	0.0884205	2.45532	0.0140757	0.0876832	ANKRD39
ENSG00000215193	3852.78	0.217175	0.0855554	2.53841	0.0111357	0.0750391	PEX26
ENSG00000100802	571.888	0.217408	0.0873287	2.48953	0.012791	0.0818815	C14orf93
ENSG00000143486	2676.07	0.217591	0.0894212	2.43333	0.0149606	0.0912193	EIF2D
ENSG00000167397	363.398	0.217815	0.0894674	2.43457	0.0149093	0.0910621	VKORC1
ENSG00000117500	3105.9	0.218218	0.0913736	2.3882	0.0169313	0.0992258	TMED5
ENSG00000100403	8444.12	0.222458	0.0880785	2.52568	0.0115473	0.07682	ZC3H7B
ENSG00000198522	1459.23	0.223416	0.0934459	2.39086	0.016809	0.0988072	GPN1
ENSG00000140553	3912.53	0.224394	0.0918674	2.44258	0.0145826	0.0899709	UNC45A
ENSG00000101052	633.457	0.226021	0.076809	2.94264	0.00325427	0.0326147	IFT52
ENSG00000136811	4599.22	0.226885	0.0923225	2.45752	0.0139899	0.0872671	ODF2
ENSG00000111684	1152.61	0.227179	0.0910419	2.49533	0.0125841	0.0811047	LPCAT3
ENSG00000115944	1254.93	0.228814	0.0852112	2.68525	0.00724748	0.0566329	COX7A2L
ENSG00000131043	1214.79	0.23121	0.0881428	2.62312	0.00871273	0.0642058	AAR2
ENSG00000136937	3240.97	0.231432	0.0869682	2.66111	0.00778837	0.0594997	NCBP1
ENSG00000140521	5429.89	0.231819	0.093244	2.48616	0.012913	0.08246	POLG
ENSG00000175166	5999.34	0.232485	0.0794287	2.92696	0.00342292	0.0336897	PSMD2
ENSG00000136699	4690.39	0.232523	0.0890203	2.61203	0.00900075	0.0652938	SMPD4
ENSG00000116489	5490.6	0.233557	0.0786093	2.97111	0.00296723	0.0306207	CAPZA1
ENSG00000130165	381.363	0.235719	0.0984909	2.39331	0.0166972	0.0984392	ELOF1
ENSG00000116688	3406.83	0.236377	0.0864645	2.73381	0.00626064	0.0512288	MFN2
ENSG00000221914	1727.04	0.238065	0.0726661	3.27615	0.00105234	0.0152097	PPP2R2A
ENSG00000198917	2207.38	0.238111	0.0954093	2.49568	0.0125717	0.0810999	SPOUT1
ENSG00000170004	16073.1	0.238423	0.0960345	2.48269	0.0130396	0.0831124	CHD3
ENSG00000049167	423.247	0.239377	0.0890121	2.68927	0.00716087	0.0561816	ERCC8
ENSG00000151247	1839.76	0.239781	0.0636047	3.76987	0.000163336	0.0039565	EIF4E
ENSG00000145414	675.635	0.240595	0.0952743	2.52529	0.0115604	0.0768207	NAF1
ENSG00000148606	2148.12	0.240642	0.0825155	2.91632	0.00354184	0.0344697	POLR3A
ENSG00000101266	4614.87	0.241011	0.0789397	3.0531	0.00226489	0.0254919	CSNK2A1
ENSG00000158669	3697.36	0.241994	0.0713596	3.3912	0.000695883	0.0114688	GPAT4
ENSG00000119487	3340.32	0.243309	0.0792876	3.06869	0.00214999	0.0246138	MAPKAP1
ENSG00000023228	3758.61	0.244624	0.0991149	2.46808	0.0135839	0.0855132	NDUFS1
ENSG00000101189	552.899	0.244787	0.0978784	2.50093	0.0123867	0.0805193	MRGBP
ENSG00000169727	2865.35	0.245239	0.0950024	2.5814	0.00984006	0.0689598	GPS1
ENSG00000168872	2049.24	0.245537	0.0910674	2.69621	0.00701327	0.0554251	DDX19A
ENSG00000169919	2292.73	0.246094	0.0924327	2.66241	0.00775833	0.059307	GUSB
ENSG00000130725	909.183	0.24614	0.0967141	2.54502	0.010927	0.07416	UBE2M
ENSG00000083123	646.649	0.246494	0.087653	2.81216	0.00492102	0.0432867	BCKDHB
ENSG00000170445	2319.64	0.247187	0.0831624	2.97234	0.00295539	0.0305743	HARS1
ENSG00000100811	7723.45	0.247266	0.0816939	3.02674	0.0024721	0.0270079	YY1
ENSG00000168291	1467.34	0.248166	0.0803198	3.08972	0.00200346	0.0235139	PDHB
ENSG00000106636	2277.03	0.248383	0.0774802	3.20576	0.00134706	0.018243	YKT6
ENSG00000134748	3586.96	0.24902	0.0987939	2.5206	0.0117153	0.0773703	PRPF38A
ENSG00000132128	3784.48	0.249185	0.100662	2.47547	0.0133061	0.0841595	LRRC41
ENSG00000018699	801.856	0.24952	0.0856853	2.91205	0.00359062	0.0347983	TTC27
ENSG00000138050	865.228	0.249599	0.0890524	2.80283	0.00506567	0.0442049	THUMPD2
ENSG00000165527	4203.49	0.249848	0.092602	2.69808	0.006974	0.0552201	ARF6
ENSG00000183258	3170	0.25027	0.0955576	2.61905	0.00881745	0.0646386	DDX41
ENSG00000185000	1065.63	0.250323	0.0888999	2.81578	0.00486585	0.04291	DGAT1
ENSG00000166913	11128.4	0.250645	0.0850927	2.94555	0.00322377	0.0324493	YWHAB
ENSG00000124228	3337.47	0.25152	0.0630361	3.9901	6.60467e-05	0.00205813	DDX27
ENSG00000108883	5722.4	0.251843	0.104701	2.40536	0.0161565	0.096357	EFTUD2
ENSG00000126254	1422.89	0.251919	0.0887942	2.83711	0.00455234	0.0411354	RBM42
ENSG00000015479	17399	0.252083	0.104098	2.42159	0.0154528	0.0934158	MATR3
ENSG00000175826	2327.91	0.252303	0.0957074	2.63619	0.00838429	0.0628777	CTDNEP1
ENSG00000058262	6205.23	0.252487	0.0729366	3.46173	0.000536713	0.00939352	SEC61A1
ENSG00000130640	3506.23	0.25302	0.085908	2.94525	0.00322694	0.0324656	TUBGCP2
ENSG00000167657	899.981	0.253051	0.10381	2.43763	0.014784	0.0908064	DAPK3
ENSG00000117592	2417.75	0.253651	0.0914114	2.77482	0.00552315	0.04694	PRDX6
ENSG00000066557	1084.09	0.25373	0.0914312	2.77509	0.00551867	0.0469211	LRRC40
ENSG00000171865	765.285	0.253737	0.077364	3.27978	0.00103889	0.0151047	RNASEH1
ENSG00000167130	395.771	0.255228	0.0985663	2.58941	0.00961411	0.0677953	DOLPP1
ENSG00000184840	1764.06	0.255281	0.104266	2.44837	0.0143506	0.088891	TMED9
ENSG00000157895	533.73	0.256273	0.0990063	2.58845	0.00964095	0.0679338	C12orf43
ENSG00000167220	1704.57	0.257133	0.0824872	3.11725	0.00182547	0.0221372	HDHD2
ENSG00000227345	1320.95	0.257392	0.0774459	3.3235	0.000888941	0.0135822	PARG
ENSG00000031698	2723.91	0.257778	0.103422	2.49248	0.0126854	0.0814862	SARS1
ENSG00000196961	4237.3	0.258385	0.0942271	2.74216	0.00610374	0.0502705	AP2A1
ENSG00000125755	6655.61	0.25839	0.0840856	3.07294	0.00211963	0.0244238	SYMPK
ENSG00000197798	379.825	0.258527	0.0856046	3.02001	0.00252766	0.0273975	FAM118B
ENSG00000122692	2618.98	0.259192	0.0813799	3.18496	0.00144774	0.0191895	SMU1
ENSG00000118600	474.861	0.259852	0.0821595	3.16278	0.00156271	0.0201433	RXYLT1
ENSG00000188986	2745.84	0.260414	0.100162	2.59994	0.00932405	0.0666652	NELFB
ENSG00000115514	531.173	0.26053	0.0907865	2.8697	0.00410867	0.0385089	TXNDC9
ENSG00000160075	2139.14	0.261542	0.0703783	3.71623	0.000202216	0.00466527	SSU72
ENSG00000153310	3195.89	0.261684	0.0997886	2.62239	0.00873167	0.0642809	FAM49B
ENSG00000100038	1888.18	0.262293	0.107285	2.44482	0.0144922	0.0895291	TOP3B
ENSG00000144029	2187.52	0.263249	0.0885113	2.97419	0.00293764	0.0304359	MRPS5
ENSG00000103043	1979.71	0.263527	0.0734473	3.58797	0.000333261	0.00674151	VAC14
ENSG00000121774	9522.59	0.263744	0.0714034	3.69371	0.000221005	0.00496154	KHDRBS1
ENSG00000103326	5159.45	0.264301	0.0964777	2.7395	0.00615326	0.0505445	CAPN15
ENSG00000127884	1498.44	0.264346	0.0921691	2.86805	0.00413006	0.0386436	ECHS1
ENSG00000176396	214.159	0.264795	0.108543	2.43954	0.0147059	0.0904472	EID2
ENSG00000004487	6302.68	0.266121	0.0840523	3.16614	0.00154478	0.0199987	KDM1A
ENSG00000115806	1923.27	0.266594	0.104053	2.56211	0.010404	0.0718019	GORASP2
ENSG00000028839	523.778	0.266659	0.0889843	2.9967	0.00272922	0.0289231	TBPL1
ENSG00000186222	259.035	0.267145	0.109989	2.42883	0.0151478	0.0920518	BLOC1S4
ENSG00000117751	1301.97	0.267161	0.0999073	2.67409	0.00749331	0.0580321	PPP1R8
ENSG00000168259	2552.76	0.26733	0.0827494	3.23059	0.00123534	0.0172452	DNAJC7
ENSG00000174744	899.596	0.268145	0.0881547	3.04176	0.00235202	0.0261578	BRMS1
ENSG00000169564	8673.05	0.269859	0.108012	2.49841	0.0124751	0.0807516	PCBP1
ENSG00000137944	611.476	0.270833	0.111348	2.43232	0.0150025	0.0914086	KYAT3
ENSG00000102753	3266.52	0.270938	0.0813484	3.33058	0.000866639	0.0133294	KPNA3
ENSG00000161956	1904.61	0.271261	0.0825131	3.28749	0.00101083	0.0148989	SENP3
ENSG00000137814	852.179	0.271315	0.103436	2.62302	0.00871532	0.0642058	HAUS2
ENSG00000158156	422.06	0.271323	0.113738	2.38551	0.0170557	0.0995455	XKR8
ENSG00000163479	1941.12	0.2715	0.0776872	3.49478	0.000474446	0.00862029	SSR2
ENSG00000072042	1570.17	0.271654	0.0799386	3.39828	0.000678116	0.0112244	RDH11
ENSG00000186153	440.396	0.271744	0.109882	2.47305	0.0133965	0.0846053	WWOX
ENSG00000116350	3904.86	0.272465	0.0911883	2.98794	0.00280868	0.0295323	SRSF4
ENSG00000126226	2506.79	0.273774	0.0690458	3.96511	7.33619e-05	0.00221423	PCID2
ENSG00000165119	26720.5	0.274705	0.0993618	2.76469	0.00569765	0.0480608	HNRNPK
ENSG00000090372	4175.92	0.275407	0.0878617	3.13455	0.0017212	0.0214028	STRN4
ENSG00000148300	624.084	0.275713	0.108534	2.54033	0.0110749	0.0747983	REXO4
ENSG00000280706	624.084	0.275713	0.108534	2.54033	0.0110749	0.0747983	REXO4
ENSG00000182979	5660.03	0.275828	0.10192	2.70631	0.00680346	0.0544486	MTA1
ENSG00000131966	1037.11	0.275918	0.0867202	3.1817	0.00146412	0.0193142	ACTR10
ENSG00000075975	1769.21	0.275997	0.0860338	3.20801	0.00133659	0.0181798	MKRN2
ENSG00000103091	2180.85	0.276899	0.0880332	3.1454	0.00165862	0.020927	WDR59
ENSG00000091640	617.697	0.277349	0.114631	2.41949	0.0155424	0.0937442	SPAG7
ENSG00000055130	3341.15	0.277633	0.101029	2.74806	0.00599496	0.0496814	CUL1
ENSG00000213782	1995.07	0.277776	0.0705265	3.93861	8.19547e-05	0.00241419	DDX47
ENSG00000169139	1205.25	0.278273	0.0994598	2.79784	0.00514451	0.0447742	UBE2V2
ENSG00000103507	922.541	0.278372	0.101182	2.7512	0.00593782	0.0493677	BCKDK
ENSG00000140319	2074.34	0.278761	0.0820793	3.39624	0.000683191	0.0112995	SRP14
ENSG00000138663	798.318	0.278908	0.0989112	2.81978	0.0048056	0.0426092	COPS4
ENSG00000143740	590.79	0.279124	0.109455	2.55014	0.010768	0.0735113	SNAP47
ENSG00000091527	6489.54	0.279717	0.115566	2.4204	0.0155036	0.0936141	CDV3
ENSG00000162813	695.92	0.27975	0.107974	2.5909	0.0095726	0.0676308	BPNT1
ENSG00000165526	1883.12	0.280218	0.114006	2.45791	0.0139748	0.087263	RPUSD4
ENSG00000112473	229.471	0.280587	0.0854893	3.28213	0.00103025	0.0150752	SLC39A7
ENSG00000206288	229.471	0.280587	0.0854893	3.28213	0.00103025	0.0150752	SLC39A7
ENSG00000226614	229.471	0.280587	0.0854893	3.28213	0.00103025	0.0150752	SLC39A7
ENSG00000229802	229.471	0.280587	0.0854893	3.28213	0.00103025	0.0150752	SLC39A7
ENSG00000224399	229.471	0.280587	0.0854893	3.28213	0.00103025	0.0150752	SLC39A7
ENSG00000227402	229.471	0.280587	0.0854893	3.28213	0.00103025	0.0150752	SLC39A7
ENSG00000103148	1631.68	0.28071	0.111527	2.51698	0.0118366	0.0779489	NPRL3
ENSG00000244038	4716.96	0.281197	0.082316	3.41606	0.000635334	0.0106174	DDOST
ENSG00000262860	4714.1	0.281999	0.111857	2.52107	0.0117	0.0773554	LSM14A
ENSG00000011009	998.049	0.282333	0.0966964	2.91979	0.00350271	0.0342487	LYPLA2
ENSG00000124541	635.379	0.283464	0.0962222	2.94593	0.00321984	0.0324254	RRP36
ENSG00000121274	1448.49	0.285562	0.113721	2.51108	0.0120361	0.0789637	TENT4B
ENSG00000134686	2810.49	0.286058	0.0884861	3.2328	0.00122583	0.0171802	PHC2
ENSG00000100353	9975.58	0.287047	0.112334	2.55531	0.0106094	0.0727381	EIF3D
ENSG00000113387	3718.77	0.287582	0.11252	2.55584	0.0105932	0.0726512	SUB1
ENSG00000106290	1560.79	0.287705	0.0844423	3.40711	0.000656537	0.0109105	TAF6
ENSG00000110172	2748.29	0.288072	0.0946879	3.04233	0.00234755	0.026144	CHORDC1
ENSG00000213699	770.744	0.288085	0.120582	2.38912	0.0168887	0.099108	SLC35F6
ENSG00000091164	1066.04	0.288509	0.0899605	3.20706	0.00134097	0.0182078	TXNL1
ENSG00000091140	2022.47	0.289073	0.110164	2.62402	0.00868986	0.0641388	DLD
ENSG00000163528	275.167	0.289206	0.115398	2.50617	0.0122049	0.0796696	CHCHD4
ENSG00000087302	1930.46	0.289315	0.095118	3.04164	0.0023529	0.0261578	RTRAF
ENSG00000107949	1195.5	0.290042	0.120596	2.40506	0.0161696	0.09638	BCCIP
ENSG00000091732	505.871	0.290182	0.117056	2.479	0.0131753	0.0836988	ZC3HC1
ENSG00000137806	252.333	0.290628	0.100058	2.9046	0.00367725	0.0354566	NDUFAF1
ENSG00000213341	1604.06	0.291231	0.107056	2.72036	0.00652108	0.0527964	CHUK
ENSG00000100319	301.419	0.291807	0.0973695	2.9969	0.00272738	0.0289183	ZMAT5
ENSG00000144909	1741.72	0.292011	0.119675	2.44003	0.0146862	0.0903791	OSBPL11
ENSG00000095906	1044.22	0.292326	0.109917	2.65953	0.00782507	0.0597145	NUBP2
ENSG00000256053	245.355	0.292435	0.111738	2.61716	0.00886642	0.0647848	COA8
ENSG00000063245	3261.4	0.292498	0.101075	2.89388	0.00380519	0.0363043	EPN1
ENSG00000168883	2286.22	0.292579	0.0821819	3.56014	0.000370656	0.00727225	USP39
ENSG00000153147	8291.91	0.293029	0.0812084	3.60837	0.000308132	0.0063502	SMARCA5
ENSG00000168159	2044.5	0.293407	0.122079	2.40342	0.0162424	0.0967311	RNF187
ENSG00000139233	1405.83	0.293611	0.084277	3.48388	0.000494208	0.0088421	LLPH
ENSG00000113312	880.446	0.294904	0.113802	2.59137	0.00955943	0.0675747	TTC1
ENSG00000141965	2341.57	0.294978	0.0996656	2.95968	0.00307956	0.0314686	FEM1A
ENSG00000171497	1094.64	0.295258	0.100524	2.93719	0.00331201	0.0329558	PPID
ENSG00000189332	196.687	0.295269	0.118676	2.48802	0.0128456	0.0821299	SLC25A51P4
ENSG00000105821	1745.21	0.295286	0.0858887	3.43801	0.000586012	0.0100087	DNAJC2
ENSG00000153015	792.943	0.295863	0.122799	2.40932	0.0159821	0.0955355	CWC27
ENSG00000197858	2272.26	0.297819	0.118255	2.51845	0.0117874	0.0776738	GPAA1
ENSG00000178105	1307.5	0.298266	0.119387	2.4983	0.012479	0.0807516	DDX10
ENSG00000113384	3116.33	0.298897	0.119194	2.50766	0.0121534	0.0794294	GOLPH3
ENSG00000126215	2025.37	0.299224	0.113276	2.64155	0.00825278	0.0621634	XRCC3
ENSG00000116750	1595.71	0.299432	0.121087	2.47287	0.0134031	0.0846053	UCHL5
ENSG00000138035	2250.89	0.299635	0.125276	2.39179	0.0167666	0.0986971	PNPT1
ENSG00000141456	2959.38	0.299977	0.11398	2.63183	0.00849252	0.063364	PELP1
ENSG00000198841	496.419	0.300215	0.0978363	3.06854	0.00215104	0.0246138	KTI12
ENSG00000158545	3291.15	0.300412	0.079098	3.79797	0.000145883	0.00365251	ZC3H18
ENSG00000109133	2154.72	0.300472	0.0869699	3.4549	0.000550495	0.00954462	TMEM33
ENSG00000121892	13215.2	0.300943	0.112349	2.67864	0.00739219	0.0574838	PDS5A
ENSG00000086827	790.542	0.300986	0.118259	2.54514	0.0109233	0.0741592	ZW10
ENSG00000239900	2080.84	0.301012	0.100565	2.9932	0.0027607	0.0291825	ADSL
ENSG00000114956	423.887	0.301259	0.0908004	3.31782	0.000907228	0.0137809	DGUOK
ENSG00000106009	2746.65	0.302373	0.112267	2.69334	0.00707395	0.0557677	BRAT1
ENSG00000140990	404.227	0.30256	0.11514	2.62776	0.00859488	0.0637184	NDUFB10
ENSG00000062485	9064.8	0.302618	0.0840594	3.60005	0.000318153	0.00650045	CS
ENSG00000204843	7825.13	0.302766	0.0976913	3.09922	0.00194033	0.0230767	DCTN1
ENSG00000074695	3651.6	0.302879	0.102969	2.94145	0.00326675	0.0326769	LMAN1
ENSG00000174915	1335.5	0.30307	0.0955501	3.17185	0.00151472	0.0197444	PTDSS2
ENSG00000108010	1394.39	0.303237	0.063964	4.74074	2.12935e-06	0.000144657	GLRX3
ENSG00000010072	485.841	0.303279	0.115422	2.62756	0.00859995	0.0637184	SPRTN
ENSG00000103035	2071.61	0.303313	0.110117	2.75446	0.00587894	0.0490467	PSMD7
ENSG00000177733	5849.05	0.303587	0.113387	2.67744	0.00741876	0.0576045	HNRNPA0
ENSG00000096063	3151.36	0.303884	0.109346	2.77911	0.00545082	0.0465148	SRPK1
ENSG00000120992	4195.14	0.304089	0.106888	2.84493	0.00444209	0.0405623	LYPLA1
ENSG00000131148	565.018	0.304674	0.0984723	3.09401	0.00197469	0.0232811	EMC8
ENSG00000180329	798.336	0.304891	0.108184	2.81826	0.00482842	0.0427064	CCDC43
ENSG00000011295	1808.97	0.30512	0.117115	2.60529	0.00917958	0.0660398	TTC19
ENSG00000169016	575.541	0.305202	0.122213	2.49729	0.0125147	0.0808318	E2F6
ENSG00000109929	654.332	0.30557	0.125579	2.43328	0.0149627	0.0912193	SC5D
ENSG00000111358	1293.73	0.30679	0.125992	2.435	0.014892	0.0910621	GTF2H3
ENSG00000161847	4015.86	0.306811	0.102654	2.98879	0.00280082	0.0295168	RAVER1
ENSG00000166477	1078.9	0.307763	0.126044	2.44171	0.0146179	0.0901119	LEO1
ENSG00000117697	622.116	0.308074	0.0996138	3.09268	0.00198356	0.0233461	NSL1
ENSG00000171135	444.411	0.308538	0.123395	2.50041	0.012405	0.0805978	JAGN1
ENSG00000185049	1322.34	0.308665	0.0927616	3.32751	0.000876259	0.0134606	NELFA
ENSG00000119787	1579.25	0.30935	0.115358	2.68165	0.00732611	0.057055	ATL2
ENSG00000135521	1478.41	0.309419	0.126433	2.44731	0.0143928	0.0890732	LTV1
ENSG00000197111	14179.7	0.309675	0.101513	3.05059	0.00228389	0.0256505	PCBP2
ENSG00000079785	3167.9	0.310019	0.118432	2.61769	0.00885261	0.0647825	DDX1
ENSG00000105723	1727.04	0.310021	0.088317	3.51032	0.000447564	0.00831942	GSK3A
ENSG00000100997	878.196	0.31037	0.0932865	3.32706	0.000877682	0.0134606	ABHD12
ENSG00000151353	945.734	0.310386	0.114284	2.71592	0.00660918	0.0533028	TMEM18
ENSG00000276045	946.286	0.310513	0.121403	2.5577	0.0105366	0.0725015	ORAI1
ENSG00000125817	1519.96	0.310546	0.12308	2.52313	0.0116314	0.0770449	CENPB
ENSG00000179010	2881.67	0.310621	0.117093	2.65278	0.00798323	0.0606109	MRFAP1
ENSG00000135250	1514.42	0.310904	0.1184	2.62587	0.00864275	0.0639649	SRPK2
ENSG00000130706	1502.96	0.311568	0.10983	2.83681	0.00455668	0.0411403	ADRM1
ENSG00000116030	1205.01	0.311731	0.0803251	3.88087	0.000104084	0.00287903	SUMO1
ENSG00000168286	1222.66	0.311898	0.100382	3.10711	0.00188927	0.0226897	THAP11
ENSG00000013583	280.295	0.312645	0.117914	2.65147	0.00801418	0.0608017	HEBP1
ENSG00000122696	392.213	0.31272	0.128432	2.43491	0.0148957	0.0910621	SLC25A51
ENSG00000136758	5735.84	0.312935	0.112699	2.77674	0.00549077	0.0467792	YME1L1
ENSG00000157869	560.888	0.312987	0.0971812	3.22065	0.00127899	0.0176419	RAB28
ENSG00000108528	1358.48	0.313153	0.11565	2.70776	0.00677385	0.054274	SLC25A11
ENSG00000168288	1261.45	0.313522	0.1158	2.70745	0.00678029	0.0543048	MMADHC
ENSG00000033011	700.845	0.313583	0.125634	2.496	0.0125603	0.0810511	ALG1
ENSG00000154124	2257.75	0.313864	0.120132	2.61265	0.00898426	0.0652218	OTULIN
ENSG00000125944	8364.7	0.315463	0.119522	2.63936	0.00830634	0.0624309	HNRNPR
ENSG00000168090	1099.23	0.316726	0.108178	2.92783	0.00341339	0.0336393	COPS6
ENSG00000142892	1049.74	0.316835	0.110968	2.8552	0.00430098	0.0397215	PIGK
ENSG00000167962	2996.71	0.317047	0.121546	2.60846	0.00909514	0.0656815	ZNF598
ENSG00000130726	15869.1	0.317484	0.124055	2.55921	0.0104909	0.0723061	TRIM28
ENSG00000162851	574.287	0.317733	0.112706	2.81913	0.00481542	0.0426408	TFB2M
ENSG00000059769	216.911	0.31793	0.129014	2.46432	0.0137274	0.0863388	DNAJC25
ENSG00000101146	1123.19	0.318298	0.0880374	3.61548	0.000299791	0.00623375	RAE1
ENSG00000130349	195.588	0.318564	0.110864	2.87346	0.00406003	0.038194	MTRES1
ENSG00000116857	610.682	0.318811	0.108766	2.93116	0.00337698	0.0334109	TMEM9
ENSG00000124608	1464.55	0.31903	0.108819	2.93174	0.00337066	0.0334109	AARS2
ENSG00000079246	13951.3	0.320055	0.110123	2.90633	0.00365696	0.0353046	XRCC5
ENSG00000119953	1160.19	0.320389	0.108693	2.94766	0.00320189	0.0322758	SMNDC1
ENSG00000014641	2020.32	0.320573	0.115955	2.76463	0.00569881	0.0480608	MDH1
ENSG00000011638	446.847	0.320619	0.133048	2.4098	0.0159612	0.0954651	TMEM159
ENSG00000100075	763.19	0.321095	0.131185	2.44765	0.0143789	0.0890233	SLC25A1
ENSG00000168827	2292.69	0.321567	0.0832272	3.86372	0.000111672	0.00301731	GFM1
ENSG00000166226	6334.92	0.322073	0.106284	3.03031	0.00244299	0.0268164	CCT2
ENSG00000197170	1170.08	0.322257	0.0787127	4.0941	4.23818e-05	0.00149562	PSMD12
ENSG00000123064	4329.81	0.322275	0.128077	2.51627	0.0118605	0.0780573	DDX54
ENSG00000105819	2222.96	0.323411	0.0814314	3.97158	7.1399e-05	0.00217704	PMPCB
ENSG00000224531	483.028	0.323752	0.119322	2.71327	0.00666228	0.0536427	SMIM13
ENSG00000132394	850.569	0.323753	0.111859	2.89431	0.00379998	0.0362741	EEFSEC
ENSG00000090432	631.239	0.324139	0.105693	3.0668	0.00216364	0.024726	MUL1
ENSG00000115419	7644.29	0.324296	0.133106	2.43638	0.0148349	0.0908921	GLS
ENSG00000136718	1562.22	0.325059	0.136304	2.38481	0.0170881	0.0996506	IMP4
ENSG00000126934	2819.73	0.325716	0.0880777	3.69805	0.000217262	0.00491456	MAP2K2
ENSG00000134375	908.126	0.326193	0.136021	2.3981	0.0164804	0.0974631	TIMM17A
ENSG00000162972	216.482	0.326233	0.125561	2.5982	0.00937133	0.0668526	MAIP1
ENSG00000140632	4567.47	0.32674	0.06525	5.00751	5.51388e-07	5.02172e-05	GLYR1
ENSG00000163399	9563.46	0.327057	0.115897	2.82196	0.00477313	0.0423971	ATP1A1
ENSG00000136143	958.185	0.327145	0.0949067	3.44702	0.000566812	0.00976171	SUCLA2
ENSG00000185651	2024.96	0.327259	0.0888354	3.68389	0.000229704	0.00510192	UBE2L3
ENSG00000155621	372.149	0.327273	0.0872441	3.75123	0.000175969	0.0041991	C9orf85
ENSG00000185453	469.075	0.327896	0.134518	2.43757	0.0147864	0.0908064	ZSWIM9
ENSG00000115364	1071	0.328231	0.0949163	3.4581	0.00054399	0.00949411	MRPL19
ENSG00000155561	5622.7	0.328599	0.129426	2.53889	0.0111204	0.0749938	NUP205
ENSG00000148672	7883.33	0.328731	0.11486	2.86202	0.00420948	0.0390886	GLUD1
ENSG00000125870	883.972	0.328793	0.10521	3.1251	0.00177746	0.0218327	SNRPB2
ENSG00000117153	1546.68	0.32896	0.0985586	3.33771	0.000844707	0.0130886	KLHL12
ENSG00000067334	2549.56	0.329059	0.12536	2.62491	0.00866708	0.0640856	DNTTIP2
ENSG00000141499	643.177	0.3297	0.103024	3.20023	0.00137318	0.0184649	WRAP53
ENSG00000102900	3031.39	0.329744	0.0887255	3.71645	0.000202044	0.00466527	NUP93
ENSG00000139372	2768.51	0.329837	0.0892062	3.69747	0.000217759	0.00492045	TDG
ENSG00000103047	538.921	0.330044	0.109934	3.00221	0.00268028	0.0285495	TANGO6
ENSG00000116212	307.942	0.330705	0.128766	2.56826	0.0102211	0.070923	LRRC42
ENSG00000164162	158.229	0.331466	0.105229	3.14995	0.001633	0.0206961	ANAPC10
ENSG00000101346	1902.95	0.332093	0.117506	2.82618	0.00471072	0.0421298	POFUT1
ENSG00000078140	3754.94	0.332272	0.0989333	3.35855	0.000783525	0.0124079	UBE2K
ENSG00000160049	1738.94	0.332407	0.0953804	3.48506	0.000492025	0.00882495	DFFA
ENSG00000176101	497.97	0.33251	0.098961	3.36001	0.000779406	0.0123614	SSNA1
ENSG00000235173	1161.68	0.332711	0.113038	2.94336	0.00324674	0.0325705	HGH1
ENSG00000091009	2153.46	0.332821	0.100258	3.31966	0.000901271	0.0137161	RBM27
ENSG00000084073	1472.69	0.333196	0.0853845	3.9023	9.52826e-05	0.00268906	ZMPSTE24
ENSG00000099783	10565.4	0.333522	0.116473	2.86351	0.00418977	0.0389923	HNRNPM
ENSG00000102898	1215.45	0.333619	0.123582	2.69958	0.00694277	0.0550983	NUTF2
ENSG00000100764	1844.94	0.333698	0.136972	2.43626	0.0148402	0.0908977	PSMC1
ENSG00000165678	3843.49	0.33418	0.109293	3.05764	0.00223086	0.0251905	GHITM
ENSG00000132330	1024.03	0.334431	0.109904	3.04294	0.00234278	0.0261429	SCLY
ENSG00000020129	1257.99	0.334731	0.107242	3.12128	0.00180066	0.0220261	NCDN
ENSG00000143368	1657.75	0.33629	0.0866819	3.87958	0.000104635	0.00289043	SF3B4
ENSG00000177830	796.978	0.336733	0.12355	2.72549	0.00642069	0.0521863	CHID1
ENSG00000120438	7367.04	0.337251	0.107782	3.12901	0.00175398	0.0216712	TCP1
ENSG00000177051	1115.65	0.337963	0.105308	3.20929	0.00133065	0.0181358	FBXO46
ENSG00000132676	2450.38	0.338284	0.110737	3.05485	0.00225171	0.0253847	DAP3
ENSG00000124155	2012.57	0.338385	0.118936	2.8451	0.00443969	0.0405581	PIGT
ENSG00000072062	1567.12	0.338562	0.139611	2.42503	0.0153071	0.0927495	PRKACA
ENSG00000196363	1960.49	0.338565	0.117287	2.88663	0.00389389	0.0369645	WDR5
ENSG00000116455	2001.32	0.33877	0.136635	2.47938	0.013161	0.0836591	WDR77
ENSG00000100401	4482.28	0.339786	0.105672	3.21548	0.00130228	0.0178922	RANGAP1
ENSG00000091542	3117.55	0.339908	0.0969792	3.50496	0.00045668	0.00844543	ALKBH5
ENSG00000175931	4154.49	0.339949	0.133838	2.54	0.0110853	0.0748444	UBE2O
ENSG00000100084	2067.34	0.339966	0.090626	3.75131	0.000175913	0.0041991	HIRA
ENSG00000153774	730.526	0.340113	0.105081	3.23668	0.00120929	0.0170169	CFDP1
ENSG00000071655	2980.64	0.340505	0.10346	3.29118	0.000997695	0.0147889	MBD3
ENSG00000163832	627.584	0.34054	0.132775	2.56478	0.0103241	0.0714158	ELP6
ENSG00000170291	575.609	0.340642	0.134711	2.52869	0.0114491	0.0763827	ELP5
ENSG00000138385	3114.62	0.341158	0.0965073	3.53505	0.000407699	0.00775818	SSB
ENSG00000136240	1375.11	0.341366	0.0965465	3.53577	0.000406595	0.00775169	KDELR2
ENSG00000006695	475.93	0.342019	0.103736	3.29702	0.000977172	0.0146092	COX10
ENSG00000066044	3188.04	0.342907	0.114406	2.99729	0.00272395	0.0289159	ELAVL1
ENSG00000187555	7700.38	0.343907	0.139635	2.4629	0.013782	0.0865563	USP7
ENSG00000205937	5010.62	0.344027	0.0949024	3.62506	0.000288895	0.00605548	RNPS1
ENSG00000104825	554.987	0.34411	0.0925949	3.7163	0.000202165	0.00466527	NFKBIB
ENSG00000112658	3500	0.344755	0.132018	2.61141	0.00901693	0.065343	SRF
ENSG00000162076	171.18	0.344905	0.119097	2.896	0.00377949	0.0361489	FLYWCH2
ENSG00000133657	5096.56	0.345183	0.12301	2.80614	0.00501392	0.043845	ATP13A3
ENSG00000142507	605.198	0.345243	0.140401	2.45898	0.0139334	0.0870565	PSMB6
ENSG00000134852	1417.66	0.345258	0.129801	2.65991	0.00781621	0.0596687	CLOCK
ENSG00000106245	584.779	0.346069	0.137043	2.52526	0.0115613	0.0768207	BUD31
ENSG00000247596	1827.05	0.346635	0.135493	2.55833	0.0105176	0.0724184	TWF2
ENSG00000198431	3651.05	0.347543	0.119268	2.91397	0.00356859	0.0346815	TXNRD1
ENSG00000132591	1240.07	0.347631	0.0928691	3.74324	0.000181665	0.00431037	ERAL1
ENSG00000114686	1938.87	0.347681	0.0997914	3.48408	0.000493833	0.0088421	MRPL3
ENSG00000165389	498.777	0.347975	0.120726	2.88235	0.00394716	0.0374191	SPTSSA
ENSG00000164897	360.705	0.348051	0.130725	2.66247	0.00775693	0.059307	TMUB1
ENSG00000120437	725.051	0.348124	0.133002	2.61744	0.00885929	0.0647848	ACAT2
ENSG00000084463	3388.21	0.348212	0.12463	2.79396	0.00520673	0.0451336	WBP11
ENSG00000135829	13041.4	0.348298	0.109864	3.17025	0.00152305	0.0198406	DHX9
ENSG00000136802	1551.65	0.348439	0.133136	2.61717	0.00886633	0.0647848	LRRC8A
ENSG00000168118	999.309	0.348501	0.118645	2.93735	0.00331035	0.032955	RAB4A
ENSG00000087191	2200.55	0.348646	0.112313	3.10423	0.00190775	0.0228536	PSMC5
ENSG00000107874	785.95	0.3487	0.142322	2.45007	0.0142828	0.0885761	CUEDC2
ENSG00000163607	453.703	0.348787	0.123337	2.82792	0.0046852	0.0419556	GTPBP8
ENSG00000066322	1208.83	0.34892	0.110372	3.1613	0.00157069	0.0201713	ELOVL1
ENSG00000167118	1412.52	0.348957	0.108372	3.22	0.00128191	0.0176705	URM1
ENSG00000117118	768.079	0.349404	0.118857	2.93971	0.00328516	0.0328138	SDHB
ENSG00000162585	569.413	0.349445	0.141537	2.46892	0.0135521	0.0853647	FAAP20
ENSG00000089220	4212.68	0.350314	0.138975	2.5207	0.0117122	0.0773703	PEBP1
ENSG00000261609	852.336	0.350542	0.116478	3.0095	0.00261676	0.0280736	GAN
ENSG00000074696	2452.84	0.351	0.137291	2.55662	0.0105695	0.0725734	HACD3
ENSG00000089195	804.893	0.351337	0.14274	2.46138	0.0138404	0.0866572	TRMT6
ENSG00000184009	91710.6	0.351597	0.137268	2.56138	0.0104256	0.0719038	ACTG1
ENSG00000184076	221.323	0.352432	0.141609	2.48876	0.0128189	0.0819843	UQCR10
ENSG00000144895	3728.22	0.353009	0.0883535	3.99542	6.45802e-05	0.00202235	EIF2A
ENSG00000067704	4369.01	0.354382	0.106756	3.31954	0.000901646	0.0137161	IARS2
ENSG00000146701	3487.79	0.354737	0.145276	2.44182	0.0146135	0.0901119	MDH2
ENSG00000221983	3875.23	0.354862	0.148818	2.38454	0.0171003	0.0996506	UBA52
ENSG00000155463	4068.99	0.355294	0.120656	2.94468	0.00323285	0.032478	OXA1L
ENSG00000070785	478.292	0.355481	0.127073	2.79746	0.00515057	0.0447958	EIF2B3
ENSG00000101152	6435.59	0.355545	0.113727	3.12631	0.00177017	0.0217809	DNAJC5
ENSG00000170144	18314.5	0.355729	0.120934	2.9415	0.00326627	0.0326769	HNRNPA3
ENSG00000143420	2345.45	0.356135	0.13323	2.67308	0.00751585	0.0581577	ENSA
ENSG00000085377	1806.73	0.356842	0.105671	3.37693	0.000733009	0.0119063	PREP
ENSG00000198952	6191.62	0.356858	0.0793345	4.49815	6.85484e-06	0.000359207	SMG5
ENSG00000100522	889.838	0.357337	0.11892	3.00485	0.00265713	0.0284336	GNPNAT1
ENSG00000243667	591.751	0.357398	0.100338	3.56195	0.00036811	0.0072291	WDR92
ENSG00000142655	341.863	0.358044	0.117311	3.05208	0.00227263	0.0255398	PEX14
ENSG00000171425	371.466	0.358352	0.143141	2.5035	0.0122973	0.0800227	ZNF581
ENSG00000086598	3903.27	0.359186	0.0961324	3.73636	0.000186701	0.00438989	TMED2
ENSG00000104529	6320.87	0.359658	0.0986042	3.64749	0.000264816	0.00572926	EEF1D
ENSG00000025772	1035.58	0.359682	0.12188	2.95112	0.00316619	0.0320268	TOMM34
ENSG00000117362	2999.84	0.359935	0.10274	3.50336	0.000459426	0.00847946	APH1A
ENSG00000135912	1262.15	0.360149	0.1193	3.01885	0.0025374	0.0274339	TTLL4
ENSG00000086504	654.252	0.360602	0.128081	2.81542	0.00487132	0.042922	MRPL28
ENSG00000107951	1164.49	0.360889	0.112501	3.20788	0.00133716	0.0181798	MTPAP
ENSG00000144161	1169.77	0.361151	0.132962	2.71619	0.00660377	0.0532798	ZC3H8
ENSG00000113161	2545.23	0.361177	0.123847	2.91633	0.00354178	0.0344697	HMGCR
ENSG00000188976	4360.25	0.361573	0.146831	2.46251	0.0137968	0.0865563	NOC2L
ENSG00000240682	1028.8	0.361805	0.102966	3.51383	0.000441687	0.00822485	ISY1
ENSG00000177030	1474.56	0.362277	0.133296	2.71785	0.00657076	0.0531162	DEAF1
ENSG00000082153	7062.17	0.362652	0.120236	3.01617	0.00255989	0.0276198	BZW1
ENSG00000185608	196.301	0.362717	0.124619	2.9106	0.00360739	0.034896	MRPL40
ENSG00000184047	653.759	0.363033	0.129891	2.79491	0.0051914	0.0450382	DIABLO
ENSG00000100413	1344.14	0.363104	0.137686	2.63719	0.00835951	0.0627596	POLR3H
ENSG00000152082	482.722	0.363473	0.150236	2.41935	0.0155481	0.0937473	MZT2B
ENSG00000105341	1227.69	0.363999	0.0636606	5.71781	1.07906e-08	1.9716e-06	DMAC2
ENSG00000125166	1952.48	0.364404	0.102907	3.54109	0.000398481	0.00765259	GOT2
ENSG00000113068	747.242	0.364431	0.11862	3.07227	0.00212437	0.0244648	PFDN1
ENSG00000144535	1836.11	0.364547	0.149736	2.4346	0.0149084	0.0910621	DIS3L2
ENSG00000002822	1109.22	0.364795	0.134061	2.72112	0.00650611	0.0526957	MAD1L1
ENSG00000135486	41854.9	0.366507	0.144768	2.53169	0.0113515	0.0759291	HNRNPA1
ENSG00000146731	6823.63	0.366867	0.122434	2.99645	0.00273139	0.0289314	CCT6A
ENSG00000099341	1482.2	0.367048	0.135373	2.71139	0.00670022	0.0538522	PSMD8
ENSG00000125651	2462.86	0.367085	0.0990253	3.70698	0.000209744	0.00480179	GTF2F1
ENSG00000161036	768.08	0.367691	0.112041	3.28175	0.00103164	0.0150752	LRWD1
ENSG00000174851	426.532	0.367767	0.132808	2.76917	0.00562	0.0475693	YIF1A
ENSG00000119718	873.635	0.367855	0.117844	3.12155	0.00179899	0.0220186	EIF2B2
ENSG00000196465	548.425	0.367892	0.146688	2.508	0.0121418	0.079424	MYL6B
ENSG00000157191	2371.91	0.368031	0.11802	3.11839	0.00181844	0.0221083	NECAP2
ENSG00000151746	1312.68	0.368052	0.116153	3.16869	0.00153126	0.0198955	BICD1
ENSG00000182552	926.398	0.368302	0.104798	3.51441	0.000440735	0.00821468	RWDD4
ENSG00000130520	1059.16	0.368571	0.152639	2.41465	0.0157502	0.0946066	LSM4
ENSG00000138018	2224.22	0.368654	0.115171	3.20092	0.00136991	0.0184448	SELENOI
ENSG00000075624	90900.1	0.368804	0.15374	2.39888	0.0164452	0.0973711	ACTB
ENSG00000065882	7934.35	0.36894	0.154722	2.38454	0.0171006	0.0996506	TBC1D1
ENSG00000105671	1478.04	0.369038	0.128952	2.86184	0.00421194	0.039094	DDX49
ENSG00000164134	3006.24	0.369388	0.1126	3.28054	0.0010361	0.0150901	NAA15
ENSG00000183431	3906.85	0.369898	0.120003	3.08241	0.00205331	0.023991	SF3A3
ENSG00000125741	1164.06	0.370267	0.131444	2.81691	0.00484877	0.04285	OPA3
ENSG00000116288	1418.7	0.370914	0.146458	2.53257	0.0113231	0.0757692	PARK7
ENSG00000164615	942.001	0.37103	0.115518	3.21189	0.00131867	0.018006	CAMLG
ENSG00000039123	3222.81	0.371139	0.107342	3.45754	0.000545127	0.00950599	MTREX
ENSG00000113272	332.448	0.371237	0.127919	2.90212	0.00370647	0.0356559	THG1L
ENSG00000164258	228.967	0.371278	0.147843	2.5113	0.0120289	0.0789409	NDUFS4
ENSG00000105287	6496.64	0.371564	0.145901	2.54669	0.010875	0.0738794	PRKD2
ENSG00000171217	87.6693	0.371699	0.151629	2.45137	0.0142313	0.0883731	CLDN20
ENSG00000171097	421.306	0.371741	0.142348	2.6115	0.00901461	0.065343	KYAT1
ENSG00000090273	1834.86	0.371794	0.123115	3.01988	0.00252878	0.0273975	NUDC
ENSG00000050393	1055.22	0.372016	0.0955482	3.89349	9.88132e-05	0.00276996	MCUR1
ENSG00000142864	19449.7	0.372104	0.146562	2.53889	0.0111205	0.0749938	SERBP1
ENSG00000138629	1020.2	0.372282	0.108154	3.44215	0.000577112	0.00989822	UBL7
ENSG00000169813	8012.65	0.372324	0.155168	2.39948	0.0164182	0.0973711	HNRNPF
ENSG00000075239	1526.42	0.372441	0.121297	3.07048	0.00213711	0.0245439	ACAT1
ENSG00000148719	1883.11	0.37261	0.111568	3.33976	0.000838513	0.0130119	DNAJB12
ENSG00000099203	249.272	0.372915	0.153055	2.43647	0.0148313	0.0908921	TMED1
ENSG00000160226	2516.56	0.373066	0.130115	2.8672	0.00414124	0.0387308	CFAP410
ENSG00000164934	1961.75	0.373244	0.0910668	4.09858	4.15695e-05	0.00147716	DCAF13
ENSG00000171735	222.298	0.373323	0.143677	2.59835	0.00936732	0.0668526	CAMTA1
ENSG00000160563	352.437	0.374103	0.106139	3.52466	0.000424022	0.00801033	MED27
ENSG00000113575	4353.76	0.37455	0.132555	2.82563	0.00471877	0.0421514	PPP2CA
ENSG00000187605	4647.51	0.37459	0.123877	3.02389	0.00249544	0.0271917	TET3
ENSG00000183955	1717.28	0.374771	0.11679	3.20893	0.00133232	0.0181376	KMT5A
ENSG00000131844	2283.33	0.376072	0.0883413	4.25704	2.07155e-05	0.000857226	MCCC2
ENSG00000160299	6966.74	0.376826	0.0927257	4.06388	4.82645e-05	0.00162877	PCNT
ENSG00000112130	593.878	0.377221	0.118208	3.19118	0.00141695	0.0188951	RNF8
ENSG00000104980	1188.74	0.378462	0.116222	3.25638	0.00112844	0.0160976	TIMM44
ENSG00000042445	1637.83	0.378704	0.145281	2.6067	0.00914181	0.0658817	RETSAT
ENSG00000107625	1940.42	0.379161	0.0857428	4.42208	9.77559e-06	0.00047747	DDX50
ENSG00000091483	1541.5	0.37918	0.119193	3.18121	0.00146659	0.0193345	FH
ENSG00000147419	921.645	0.379293	0.106187	3.57192	0.000354367	0.00706566	CCDC25
ENSG00000006607	1715.96	0.379325	0.132369	2.86566	0.00416141	0.0388497	FARP2
ENSG00000139921	2334.14	0.379571	0.134414	2.82388	0.00474454	0.0422331	TMX1
ENSG00000103342	5386.85	0.379686	0.100305	3.78533	0.000153505	0.00377982	GSPT1
ENSG00000126067	1464.19	0.379905	0.127825	2.97207	0.00295803	0.0305863	PSMB2
ENSG00000088247	10889.6	0.380295	0.146076	2.60341	0.00923011	0.0662637	KHSRP
ENSG00000118900	4691.19	0.380508	0.122926	3.09542	0.00196531	0.0231911	UBN1
ENSG00000175606	325.58	0.381044	0.105524	3.61095	0.000305076	0.00631844	TMEM70
ENSG00000110958	6850.1	0.381162	0.122089	3.12201	0.00179623	0.0220051	PTGES3
ENSG00000139180	1365.69	0.381825	0.101494	3.76204	0.000168531	0.00404941	NDUFA9
ENSG00000115816	2430.62	0.381829	0.111067	3.43781	0.00058643	0.0100087	CEBPZ
ENSG00000145907	10487.1	0.381932	0.121776	3.13635	0.00171068	0.021329	G3BP1
ENSG00000165688	2332.88	0.382134	0.0982841	3.88806	0.000101051	0.0028213	PMPCA
ENSG00000141627	2854.62	0.382656	0.155986	2.45314	0.0141617	0.0881135	DYM
ENSG00000118363	1235.42	0.38276	0.150054	2.55081	0.0107471	0.073475	SPCS2
ENSG00000100380	6678.25	0.38289	0.118335	3.23565	0.00121367	0.0170453	ST13
ENSG00000165672	2516.7	0.383141	0.137745	2.78151	0.00541061	0.0462829	PRDX3
ENSG00000105323	13698.1	0.384084	0.121452	3.16242	0.00156463	0.0201556	HNRNPUL1
ENSG00000104976	301.719	0.384248	0.140175	2.74121	0.00612138	0.0503222	SNAPC2
ENSG00000196642	4194.67	0.384774	0.0926591	4.15258	3.2875e-05	0.00122655	RABL6
ENSG00000005194	1326.5	0.385676	0.100455	3.8393	0.000123387	0.00321601	CIAPIN1
ENSG00000111667	3546.12	0.385775	0.0755652	5.10519	3.30455e-07	3.48079e-05	USP5
ENSG00000056050	280.28	0.386793	0.1589	2.43419	0.014925	0.0910694	HPF1
ENSG00000147649	9684.41	0.387423	0.145875	2.65585	0.0079108	0.0602584	MTDH
ENSG00000100347	1284.4	0.38752	0.0866979	4.46977	7.83025e-06	0.000402236	SAMM50
ENSG00000117395	1042.77	0.387946	0.143897	2.696	0.00701785	0.0554251	EBNA1BP2
ENSG00000143621	4476.58	0.388111	0.118737	3.26867	0.00108055	0.015478	ILF2
ENSG00000184494	116.753	0.38825	0.162754	2.38551	0.0170557	0.0995455	NEU1
ENSG00000223957	116.753	0.38825	0.162754	2.38551	0.0170557	0.0995455	NEU1
ENSG00000234343	116.753	0.38825	0.162754	2.38551	0.0170557	0.0995455	NEU1
ENSG00000174886	506.774	0.38833	0.139547	2.78279	0.00538938	0.0462365	NDUFA11
ENSG00000183207	2295.58	0.388593	0.153331	2.53435	0.0112657	0.075525	RUVBL2
ENSG00000120158	590.4	0.389201	0.144763	2.68853	0.00717669	0.0562484	RCL1
ENSG00000104903	1660.19	0.389394	0.158899	2.45057	0.0142631	0.0885067	LYL1
ENSG00000149547	2260.74	0.389778	0.124944	3.11962	0.00181087	0.0220862	EI24
ENSG00000151748	1224.72	0.389992	0.150753	2.58696	0.00968256	0.0681307	SAV1
ENSG00000188342	662.76	0.390165	0.0774535	5.03741	4.71865e-07	4.45304e-05	GTF2F2
ENSG00000127022	18678.2	0.390771	0.137384	2.84436	0.00445004	0.0405816	CANX
ENSG00000274474	3855.01	0.390906	0.141686	2.75896	0.00579848	0.048662	YWHAE
ENSG00000033050	2294.16	0.390989	0.112115	3.48739	0.000487753	0.00877702	ABCF2
ENSG00000262666	365.067	0.391006	0.142863	2.73693	0.00620153	0.0508614	FAM189B
ENSG00000164967	205.16	0.39122	0.142394	2.74745	0.00600601	0.0497068	RPP25L
ENSG00000125843	556.639	0.391419	0.132687	2.94995	0.0031783	0.0321157	AP5S1
ENSG00000115241	4394.5	0.391729	0.101131	3.87349	0.000107288	0.0029442	PPM1G
ENSG00000101557	3159.6	0.391932	0.101311	3.86861	0.000109459	0.00298242	USP14
ENSG00000136238	4717.96	0.392028	0.127874	3.06574	0.0021713	0.0247888	RAC1
ENSG00000182512	918.35	0.392188	0.0826141	4.74722	2.06229e-06	0.000141484	GLRX5
ENSG00000116221	1679.43	0.392433	0.135667	2.89262	0.00382038	0.0364158	MRPL37
ENSG00000131467	4536.05	0.392476	0.101867	3.85284	0.000116758	0.00310204	PSME3
ENSG00000071626	5873.97	0.392836	0.099854	3.93411	8.3506e-05	0.00244292	DAZAP1
ENSG00000079999	2164.52	0.393261	0.152823	2.57331	0.010073	0.070179	KEAP1
ENSG00000104886	944.644	0.393402	0.129779	3.03132	0.00243485	0.0267551	PLEKHJ1
ENSG00000165280	11167.4	0.393585	0.117226	3.35748	0.000786578	0.012429	VCP
ENSG00000143924	2255.43	0.393932	0.126752	3.1079	0.00188423	0.0226629	EML4
ENSG00000172270	4499.4	0.394329	0.152647	2.58327	0.00978687	0.0687256	BSG
ENSG00000165283	1300.52	0.394375	0.132524	2.97589	0.00292144	0.0303283	STOML2
ENSG00000108344	4266.88	0.394385	0.103153	3.8233	0.000131676	0.0033779	PSMD3
ENSG00000174840	1905.64	0.39473	0.113149	3.4886	0.000485552	0.00874496	PDE12
ENSG00000137574	1216.42	0.395004	0.158967	2.48482	0.0129615	0.0826937	TGS1
ENSG00000163344	410.286	0.395136	0.118885	3.32368	0.000888395	0.0135822	PMVK
ENSG00000138780	618.287	0.39517	0.134229	2.944	0.00324	0.0325185	GSTCD
ENSG00000182180	1406.95	0.39535	0.0803643	4.91947	8.67794e-07	6.98792e-05	MRPS16
ENSG00000116874	381.276	0.396026	0.158767	2.49438	0.0126176	0.0812198	WARS2
ENSG00000177150	756.505	0.39609	0.121113	3.27041	0.00107391	0.0154252	FAM210A
ENSG00000004779	347.131	0.396375	0.158558	2.49987	0.012424	0.0806204	NDUFAB1
ENSG00000086061	4810.51	0.396475	0.126512	3.13389	0.00172507	0.0214028	DNAJA1
ENSG00000122705	1402.59	0.396612	0.133475	2.97143	0.00296413	0.0306039	CLTA
ENSG00000197265	671.256	0.397155	0.110018	3.6099	0.000306311	0.00632517	GTF2E2
ENSG00000179943	570.201	0.398377	0.127039	3.13587	0.00171343	0.021329	FIZ1
ENSG00000144840	852.682	0.398739	0.103771	3.8425	0.000121785	0.00319089	RABL3
ENSG00000164818	1799.99	0.399192	0.130941	3.04865	0.00229872	0.0257753	DNAAF5
ENSG00000100294	419.419	0.399303	0.159403	2.50499	0.0122453	0.0797957	MCAT
ENSG00000115761	1122.05	0.399314	0.115542	3.45601	0.000548237	0.00953631	NOL10
ENSG00000141698	370.005	0.399977	0.158964	2.51614	0.0118647	0.0780603	NT5C3B
ENSG00000013275	678.555	0.400183	0.124863	3.20497	0.00135078	0.0182578	PSMC4
ENSG00000281221	678.555	0.400183	0.124863	3.20497	0.00135078	0.0182578	PSMC4
ENSG00000114867	14941.4	0.400189	0.130419	3.06849	0.00215147	0.0246138	EIF4G1
ENSG00000112640	2171.73	0.400855	0.107534	3.7277	0.000193232	0.00450788	PPP2R5D
ENSG00000111832	784.404	0.40109	0.0967601	4.1452	3.39514e-05	0.00125995	RWDD1
ENSG00000160803	2695.44	0.401143	0.138358	2.89932	0.00373975	0.0358603	UBQLN4
ENSG00000187961	694.217	0.401262	0.137249	2.92361	0.00345995	0.0339571	KLHL17
ENSG00000055070	4051.57	0.401326	0.103512	3.87709	0.000105712	0.00291246	SZRD1
ENSG00000119392	3454.39	0.401617	0.120532	3.33205	0.000862101	0.0132792	GLE1
ENSG00000184575	5774.52	0.402388	0.131653	3.05642	0.00223995	0.0252795	XPOT
ENSG00000059691	678.335	0.403255	0.14015	2.87731	0.00401086	0.0379023	GATB
ENSG00000161671	1802.42	0.40517	0.0985432	4.1116	3.9292e-05	0.00142303	EMC10
ENSG00000170502	466.379	0.405462	0.0961869	4.21536	2.49381e-05	0.00100479	NUDT9
ENSG00000179950	2536.31	0.405598	0.128709	3.15127	0.00162562	0.0206479	PUF60
ENSG00000168495	2049.93	0.405669	0.165076	2.45746	0.0139922	0.0872671	POLR3D
ENSG00000145741	6259.09	0.406115	0.14601	2.78142	0.00541209	0.0462829	BTF3
ENSG00000142534	11041.5	0.406228	0.141561	2.86963	0.00410953	0.0385089	RPS11
[truncated: 1,201 more rows]

## Sheet: Table S3
Supplementary Table S3
Agraz-Doblas et al dataset
List of genes differentially expressed between iALL-HOXA9 and iALL-IRX1
Positive log fold up in iALL-IRX1
	baseMean	log2FoldChange	lfcSE	stat	pvalue	padj	GeneName
ENSG00000122592	1029.47	-10.4987	0.734734	-14.2891	2.56023e-46	2.00304e-42	HOXA7
ENSG00000078399	4242.56	-10.0101	0.443544	-22.5685	8.83877e-113	1.03727e-108	HOXA9
ENSG00000105997	784.025	-9.42694	0.800003	-11.7836	4.74107e-32	1.58968e-28	HOXA3
ENSG00000106004	1013.23	-9.18293	0.719572	-12.7617	2.68413e-37	1.57498e-33	HOXA5
ENSG00000253293	2421.25	-8.93953	0.36564	-24.449	5.16137e-132	1.21143e-127	HOXA10
ENSG00000197576	267.122	-8.79319	0.808913	-10.8704	1.59555e-27	4.68114e-24	HOXA4
ENSG00000106006	320.416	-8.06081	0.681582	-11.8266	2.84401e-32	1.11253e-28	HOXA6
ENSG00000196415	20.0756	-7.62524	2.35629	-3.23612	0.00121165	0.0497694	PRTN3
ENSG00000106236	561.106	-6.96795	0.785811	-8.86721	7.50031e-19	1.7604e-15	NPTX2
ENSG00000228987	846.304	-6.73425	1.12401	-5.99129	2.08185e-09	1.03566e-06	HLA-DRA
ENSG00000005073	24.3884	-5.92073	0.902576	-6.55981	5.38773e-11	3.61301e-08	HOXA11
ENSG00000114654	628.828	-5.79027	0.859244	-6.73879	1.59707e-11	1.33875e-08	EFCC1
ENSG00000176771	59.8921	-5.69936	0.9634	-5.91588	3.30102e-09	1.51918e-06	NCKAP5
ENSG00000128040	282.937	-5.68285	0.688868	-8.24956	1.58981e-16	3.10953e-13	SPINK2
ENSG00000164099	294.638	-5.67107	0.620023	-9.14655	5.8779e-20	1.53289e-16	PRSS12
ENSG00000172967	5.31804	-5.07659	0.941339	-5.39295	6.93101e-08	2.02546e-05	XKR3
ENSG00000170356	5.38044	-5.04899	1.38397	-3.64819	0.000264099	0.0163303	OR2A20P
ENSG00000105996	37.9993	-4.9811	0.743989	-6.69513	2.15485e-11	1.74402e-08	HOXA2
ENSG00000176495	2.65525	-4.73135	1.12293	-4.21339	2.51567e-05	0.00286628	OR5AN1
ENSG00000187581	4.86588	-4.69645	0.972856	-4.82749	1.38267e-06	0.000270836	COX8C
ENSG00000277018	4.86588	-4.69645	0.972856	-4.82749	1.38267e-06	0.000270836	COX8C
ENSG00000137959	1280.3	-4.65336	0.767912	-6.05975	1.3633e-09	7.11065e-07	IFI44L
ENSG00000204851	133.162	-4.54345	0.685691	-6.62609	3.44688e-11	2.60974e-08	PNMA8B
ENSG00000177508	172.639	-4.45571	0.777315	-5.73217	9.91516e-09	4.01239e-06	IRX3
ENSG00000140285	74.6828	-4.44773	0.93387	-4.76269	1.91028e-06	0.000347566	FGF7
ENSG00000262607	14.7734	-4.3898	0.968594	-4.53214	5.83897e-06	0.000861927	IQSEC3
ENSG00000139117	484.784	-4.34404	0.520174	-8.35113	6.76133e-17	1.44268e-13	CPNE8
ENSG00000254535	10.296	-4.30163	0.955276	-4.50302	6.69935e-06	0.00097062	PABPC4L
ENSG00000274391	13.0996	-4.26347	0.730125	-5.83937	5.23982e-09	2.19614e-06	TPTE
ENSG00000277086	12.5656	-4.25849	1.12153	-3.79702	0.000146443	0.0102204	MTMR10
ENSG00000276870	1.962	-4.24632	1.43345	-2.96232	0.00305332	0.0931917	PLA2G10
ENSG00000146926	4.30917	-4.18014	1.12835	-3.70465	0.00021168	0.0136119	ASB10
ENSG00000106025	20.9192	-4.06387	0.903737	-4.49674	6.90034e-06	0.000990491	TSPAN12
ENSG00000154188	213.258	-4.04391	0.615458	-6.57057	5.01225e-11	3.46007e-08	ANGPT1
ENSG00000196126	1701.42	-4.03534	1.07498	-3.75387	0.000174125	0.0117103	HLA-DRB1
ENSG00000179097	76.6175	-4.0213	1.16723	-3.44516	0.000570725	0.0293761	HTR1F
ENSG00000165655	106.693	-3.91751	0.791456	-4.94975	7.43075e-07	0.000162997	ZNF503
ENSG00000163637	2.24987	-3.86398	1.21285	-3.18586	0.00144325	0.0568364	PRICKLE2
ENSG00000175093	35.2479	-3.74671	0.762529	-4.91353	8.9452e-07	0.000189147	SPSB4
ENSG00000120645	79.4774	-3.56306	1.07778	-3.30592	0.000946644	0.0423213	IQSEC3
ENSG00000143839	2.23691	-3.52661	1.13249	-3.11404	0.00184544	0.0662298	REN
ENSG00000101333	76.4323	-3.49457	0.57927	-6.03271	1.61228e-09	8.22648e-07	PLCB4
ENSG00000140519	7.16719	-3.39786	1.09944	-3.09053	0.00199797	0.0698874	RHCG
ENSG00000165449	20.8118	-3.35628	0.703392	-4.77156	1.82803e-06	0.000337839	SLC16A9
ENSG00000164485	1.90263	-3.28057	1.04661	-3.13447	0.00172166	0.0635363	IL22RA2
ENSG00000145431	28.6771	-3.2651	0.850979	-3.83687	0.000124612	0.00908311	PDGFC
ENSG00000147799	65.6864	-3.23145	0.718721	-4.49611	6.92091e-06	0.000990491	ARHGAP39
ENSG00000188816	33.8675	-3.23118	0.667612	-4.83991	1.29899e-06	0.000260586	HMX2
ENSG00000173068	232.974	-3.22276	0.892581	-3.61061	0.000305481	0.0182907	BNC2
ENSG00000139292	16.1882	-3.21425	0.806175	-3.98703	6.69042e-05	0.00564859	LGR5
ENSG00000133454	509.367	-3.1815	0.604602	-5.26214	1.42389e-07	3.79775e-05	MYO18B
ENSG00000275214	149.214	-3.15943	0.756127	-4.17843	2.93522e-05	0.00317478	IFI27
ENSG00000118523	14875.3	-3.14707	0.624565	-5.03882	4.68419e-07	0.000112064	CCN2
ENSG00000117586	258.389	-3.14646	0.497801	-6.32072	2.60351e-10	1.60808e-07	TNFSF4
ENSG00000145491	181.51	-3.11361	0.472964	-6.58318	4.60498e-11	3.27526e-08	ROPN1L
ENSG00000158815	31.2133	-3.08704	0.809579	-3.81315	0.000137209	0.00972943	FGF17
ENSG00000126467	40.3235	-3.05787	0.976635	-3.13103	0.00174194	0.0638789	TSKS
ENSG00000133958	75.8177	-3.05454	0.549687	-5.55687	2.74657e-08	9.07954e-06	UNC79
ENSG00000276416	75.8177	-3.05454	0.549687	-5.55687	2.74657e-08	9.07954e-06	UNC79
ENSG00000005108	2288.06	-3.05359	0.626417	-4.8747	1.08973e-06	0.000226346	THSD7A
ENSG00000226124	94.4603	-3.03538	0.534077	-5.68342	1.32031e-08	4.91889e-06	FTCDNL1
ENSG00000138771	159.116	-3.01451	0.494196	-6.09984	1.06178e-09	5.66387e-07	SHROOM3
ENSG00000158806	96.9041	-2.99829	0.752399	-3.98498	6.74858e-05	0.00567727	NPM2
ENSG00000187773	926.033	-2.9892	0.781092	-3.82695	0.000129739	0.00931459	DIPK1C
ENSG00000185818	112.763	-2.97179	0.44034	-6.74886	1.49012e-11	1.29536e-08	NAT8L
ENSG00000278032	624.826	-2.91133	0.865264	-3.36467	0.000766339	0.0362636	LY6E
ENSG00000196139	86.4579	-2.86943	0.483701	-5.93225	2.98806e-09	1.40265e-06	AKR1C3
ENSG00000167608	2.55789	-2.85085	0.753807	-3.78194	0.000155614	0.0106796	TMC4
ENSG00000274619	530.498	-2.84233	0.819069	-3.4702	0.000520078	0.0275548	CFD
ENSG00000206505	2108.66	-2.77478	0.883752	-3.13977	0.00169078	0.0624949	HLA-A
ENSG00000171094	20.5178	-2.77208	0.897282	-3.08942	0.00200548	0.0700457	ALK
ENSG00000138696	15.64	-2.7634	0.663422	-4.16537	3.1085e-05	0.00328056	BMPR1B
ENSG00000105991	16.06	-2.75024	0.651483	-4.22151	2.42669e-05	0.00278028	HOXA1
ENSG00000100095	79.6786	-2.74133	0.648851	-4.2249	2.39049e-05	0.0027639	SEZ6L
ENSG00000162068	52.8434	-2.73212	0.442694	-6.17158	6.7611e-10	3.69046e-07	NTN3
ENSG00000152104	1944.4	-2.70447	0.385648	-7.01281	2.33584e-12	2.49202e-09	PTPN14
ENSG00000113657	685.551	-2.70282	0.547056	-4.94066	7.78601e-07	0.00016671	DPYSL3
ENSG00000135525	1104.38	-2.67139	0.539239	-4.95399	7.27057e-07	0.000160988	MAP7
ENSG00000113905	74.89	-2.64263	0.398423	-6.63273	3.29531e-11	2.57814e-08	HRG
ENSG00000113248	6.18086	-2.60123	0.676183	-3.84693	0.000119606	0.00888379	PCDHB15
ENSG00000010379	23.182	-2.59571	0.837872	-3.09798	0.00194843	0.0688729	SLC6A13
ENSG00000145283	9.30689	-2.57822	0.513251	-5.0233	5.079e-07	0.000118029	SLC10A6
ENSG00000188620	161.971	-2.57593	0.590421	-4.36287	1.28368e-05	0.00169266	HMX3
ENSG00000172179	25.5839	-2.5667	0.590637	-4.34565	1.38864e-05	0.00177135	PRL
ENSG00000171502	228.894	-2.5238	0.348957	-7.2324	4.74544e-13	5.56902e-10	COL24A1
ENSG00000168131	2.94606	-2.51359	0.788903	-3.18618	0.00144166	0.0568364	OR2B2
ENSG00000153283	2545.22	-2.4893	0.461125	-5.39832	6.72671e-08	1.99851e-05	CD96
ENSG00000170396	37.9743	-2.48832	0.846451	-2.93971	0.00328517	0.0968671	ZNF804A
ENSG00000102271	17.5226	-2.48345	0.701566	-3.53986	0.000400334	0.0225276	KLHL4
ENSG00000182013	325.354	-2.47998	0.557514	-4.44829	8.65582e-06	0.00120929	PNMA8A
ENSG00000111331	851.08	-2.4628	0.465851	-5.28666	1.24569e-07	3.36064e-05	OAS3
ENSG00000151474	715.855	-2.45201	0.412818	-5.93969	2.85559e-09	1.36783e-06	FRMD4A
ENSG00000108602	4.50576	-2.4485	0.743174	-3.29466	0.000985411	0.0434529	ALDH3A1
ENSG00000106031	2.62397	-2.44099	0.78286	-3.11804	0.00182057	0.0656385	HOXA13
ENSG00000213934	116.822	-2.42142	0.810889	-2.98613	0.00282535	0.0885363	HBG1
ENSG00000183117	141.157	-2.40646	0.75736	-3.17743	0.00148587	0.0577399	CSMD1
ENSG00000120440	21.0436	-2.39103	0.499469	-4.78714	1.69179e-06	0.000317663	TTLL2
ENSG00000196867	139.09	-2.38958	0.421702	-5.6665	1.45741e-08	5.2626e-06	ZFP28
ENSG00000072422	82.8664	-2.3368	0.772348	-3.02558	0.00248155	0.0818015	RHOBTB1
ENSG00000171724	5777.22	-2.33169	0.526176	-4.4314	9.36252e-06	0.00127022	VAT1L
ENSG00000134321	219.207	-2.32425	0.514446	-4.51797	6.24344e-06	0.000910186	RSAD2
ENSG00000274641	73.1674	-2.31871	0.557034	-4.16261	3.14631e-05	0.00328056	H2BC17
ENSG00000203797	28.5336	-2.31341	0.50645	-4.5679	4.92638e-06	0.000755732	DDO
ENSG00000128683	9.77743	-2.30818	0.554623	-4.1617	3.15882e-05	0.00328056	GAD1
ENSG00000104044	43.2732	-2.29658	0.777109	-2.95529	0.00312374	0.0946031	OCA2
ENSG00000273983	84.5233	-2.28429	0.673503	-3.39165	0.00069473	0.0336901	H3C8
ENSG00000160539	54.2044	-2.26355	0.770875	-2.93634	0.00332107	0.0972053	PLPP7
ENSG00000100433	95.8299	-2.24803	0.586541	-3.83269	0.000126749	0.00918187	KCNK10
ENSG00000177494	40.6535	-2.21683	0.593891	-3.73272	0.000189424	0.0125948	ZBED2
ENSG00000126709	1192.74	-2.20328	0.647274	-3.40393	0.000664229	0.0330299	IFI6
ENSG00000183598	141.728	-2.19792	0.594827	-3.69506	0.000219833	0.0140209	H3C13
ENSG00000158966	142.617	-2.15402	0.4259	-5.05758	4.24618e-07	0.000102744	CACHD1
ENSG00000251692	9.43059	-2.14838	0.661003	-3.25017	0.00115334	0.0482534	PTX4
ENSG00000206579	120.914	-2.14399	0.558664	-3.8377	0.00012419	0.0090806	XKR4
ENSG00000172995	4977.3	-2.14159	0.573936	-3.7314	0.000190417	0.0125968	ARPP21
ENSG00000176697	26.4284	-2.12437	0.540045	-3.93368	8.36538e-05	0.00681749	BDNF
ENSG00000124657	23.2694	-2.12343	0.552627	-3.84242	0.000121826	0.00899174	OR2B6
ENSG00000188536	14621.6	-2.11548	0.718844	-2.9429	0.00325154	0.0962382	HBA2
ENSG00000007062	9289.92	-2.11269	0.650506	-3.24777	0.00116315	0.0484667	PROM1
ENSG00000175183	2156.91	-2.10657	0.356477	-5.90941	3.43333e-09	1.54969e-06	CSRP2
ENSG00000184270	100.123	-2.10606	0.610765	-3.44823	0.000564273	0.029301	H2AC21
ENSG00000123201	8.33505	-2.10345	0.63289	-3.32357	0.000888746	0.0401149	GUCY1B2
ENSG00000204779	9.64411	-2.10093	0.718853	-2.92261	0.00347107	0.099353	FOXD4L5
ENSG00000087495	91.234	-2.07235	0.557309	-3.7185	0.000200412	0.0130301	PHACTR3
ENSG00000179542	141.234	-2.06603	0.616746	-3.34989	0.000808447	0.0375688	SLITRK4
ENSG00000104432	13.8212	-2.05938	0.582904	-3.53297	0.000410922	0.0229637	IL7
ENSG00000114455	159.336	-2.04156	0.465031	-4.39016	1.13269e-05	0.00151053	HHLA2
ENSG00000187720	214.643	-2.038	0.559441	-3.64293	0.000269552	0.0165476	THSD4
ENSG00000114656	300.075	-2.03413	0.383231	-5.30783	1.10936e-07	3.06327e-05	KIAA1257
ENSG00000129116	516.571	-2.01542	0.319748	-6.30314	2.9168e-10	1.75539e-07	PALLD
ENSG00000277059	1670.47	-2.00023	0.56525	-3.53866	0.000402159	0.0225276	FAM30A
ENSG00000205269	898.517	-1.99154	0.459402	-4.33506	1.45719e-05	0.0018388	TMEM170B
ENSG00000145908	270.752	-1.97858	0.54697	-3.61735	0.000297635	0.0179583	ZNF300
ENSG00000119917	218.798	-1.95966	0.4908	-3.99279	6.53017e-05	0.00557344	IFIT3
ENSG00000149131	117.524	-1.95852	0.449758	-4.3546	1.33312e-05	0.00173831	SERPING1
ENSG00000178386	28.7741	-1.9542	0.416986	-4.6865	2.7791e-06	0.000483173	ZNF223
ENSG00000154914	953.05	-1.95073	0.305039	-6.39503	1.60513e-10	1.0465e-07	USP43
ENSG00000152784	2405.11	-1.93667	0.498342	-3.88623	0.000101813	0.0078607	PRDM8
ENSG00000112773	521.069	-1.92572	0.591938	-3.25325	0.00114092	0.0481225	TENT5A
ENSG00000235169	26.4332	-1.92011	0.506718	-3.78931	0.000151063	0.0104283	SMIM1
ENSG00000173262	355.042	-1.91764	0.496421	-3.86292	0.000112039	0.00844133	SLC2A14
ENSG00000187134	48.7444	-1.90669	0.487715	-3.90943	9.25157e-05	0.00733593	AKR1C1
ENSG00000186326	8.56139	-1.90335	0.617527	-3.08221	0.00205471	0.0713404	RGS9BP
ENSG00000115252	8.91114	-1.89424	0.40847	-4.63739	3.52839e-06	0.000587339	PDE1A
ENSG00000170909	107.067	-1.88101	0.464808	-4.04686	5.19088e-05	0.00463252	OSCAR
ENSG00000111110	1397.5	-1.86816	0.374752	-4.98506	6.19413e-07	0.000139791	PPM1H
ENSG00000106366	791.93	-1.86759	0.611236	-3.05542	0.00224743	0.0758985	SERPINE1
ENSG00000054793	434.099	-1.86669	0.45387	-4.11282	3.9085e-05	0.00374434	ATP9A
ENSG00000052126	794.608	-1.86181	0.269628	-6.90511	5.01634e-12	4.90577e-09	PLEKHA5
ENSG00000165949	70.5073	-1.85674	0.632985	-2.93332	0.00335363	0.097538	IFI27
ENSG00000103888	336.291	-1.85212	0.534611	-3.46443	0.00053136	0.0280891	CEMIP
ENSG00000104327	79.2508	-1.84046	0.394873	-4.66088	3.14855e-06	0.000539413	CALB1
ENSG00000124491	3293.71	-1.82639	0.471083	-3.877	0.000105752	0.00804647	F13A1
ENSG00000184678	5194.25	-1.81944	0.442223	-4.11431	3.88335e-05	0.00373926	H2BC21
ENSG00000102409	236.577	-1.79382	0.602308	-2.97824	0.00289906	0.0902439	BEX4
ENSG00000037280	2470.44	-1.78923	0.585518	-3.05581	0.00224454	0.0758985	FLT4
ENSG00000114541	1950.92	-1.77379	0.554129	-3.20104	0.00136935	0.0542905	FRMD4B
ENSG00000213316	36.0338	-1.76355	0.565326	-3.11952	0.00181145	0.0655014	LTC4S
ENSG00000165140	161.911	-1.75502	0.551589	-3.18175	0.00146388	0.0572646	FBP1
ENSG00000104043	2926.18	-1.75232	0.560736	-3.12503	0.00177786	0.0644427	ATP8B4
ENSG00000118276	601.402	-1.75129	0.313765	-5.58155	2.3839e-08	8.10906e-06	B4GALT6
ENSG00000166596	9.75031	-1.74084	0.580032	-3.00128	0.00268843	0.0859472	CFAP52
ENSG00000280913	41.2669	-1.73279	0.580205	-2.98652	0.00282177	0.0885363	CTSLP2
ENSG00000133246	687.158	-1.70406	0.41285	-4.12755	3.66644e-05	0.00364862	PRAM1
ENSG00000142303	716.893	-1.692	0.354252	-4.77626	1.78588e-06	0.00033267	ADAMTS10
ENSG00000214357	693.676	-1.68783	0.568364	-2.96963	0.00298161	0.0919599	NEURL1B
ENSG00000146242	372.285	-1.67142	0.541441	-3.08699	0.00202193	0.0705151	TPBG
ENSG00000110077	376.695	-1.66379	0.542966	-3.06426	0.00218209	0.0744416	MS4A6A
ENSG00000124635	205.807	-1.6547	0.563125	-2.93841	0.00329896	0.09703	H2BC11
ENSG00000060140	56.6547	-1.64726	0.444412	-3.7066	0.000210057	0.0135446	STYK1
ENSG00000140675	31.2597	-1.63627	0.52572	-3.11244	0.00185548	0.0664884	SLC5A2
ENSG00000178222	68.1818	-1.6346	0.496578	-3.29172	0.00099576	0.0435848	RNF212
ENSG00000176842	137.465	-1.63361	0.505123	-3.23409	0.00122032	0.0499861	IRX5
ENSG00000171766	34.3227	-1.63152	0.465374	-3.50582	0.000455198	0.0245608	GATM
ENSG00000121690	146.892	-1.62865	0.412246	-3.95068	7.79301e-05	0.00646324	DEPDC7
ENSG00000258388	59.8152	-1.62582	0.46667	-3.48388	0.000494206	0.0264226	PPT2-EGFL8
ENSG00000203811	92.1374	-1.62331	0.380154	-4.27015	1.95342e-05	0.00233922	H3C14
ENSG00000203852	92.1374	-1.62331	0.380154	-4.27015	1.95342e-05	0.00233922	H3C15
ENSG00000215009	54.9297	-1.62181	0.516184	-3.14192	0.00167846	0.0622191	ACSM4
ENSG00000175097	719.22	-1.61915	0.549652	-2.94577	0.00322153	0.0956494	RAG2
ENSG00000177383	440.991	-1.61283	0.453344	-3.55762	0.000374225	0.021423	MAGEF1
ENSG00000178922	512.148	-1.61132	0.382845	-4.2088	2.56734e-05	0.00286943	HYI
ENSG00000110076	1691.19	-1.60242	0.478638	-3.34788	0.000814321	0.0376165	NRXN2
ENSG00000187556	19.8637	-1.60203	0.501766	-3.19279	0.00140908	0.0557714	NANOS3
ENSG00000134326	335.447	-1.58408	0.406938	-3.89269	9.91397e-05	0.007705	CMPK2
ENSG00000120693	247.383	-1.58055	0.468684	-3.37232	0.000745389	0.035559	SMAD9
ENSG00000150347	1192.81	-1.57676	0.512434	-3.07701	0.00209091	0.071748	ARID5B
ENSG00000147852	4216.54	-1.57178	0.41088	-3.82539	0.000130565	0.00931459	VLDLR
ENSG00000100154	1085.74	-1.57101	0.422287	-3.72023	0.000199042	0.0129993	TTC28
ENSG00000215915	341.861	-1.55545	0.385453	-4.03538	5.45145e-05	0.00481019	ATAD3C
ENSG00000188626	25.3999	-1.54315	0.522924	-2.951	0.00316742	0.0949355	GOLGA8M
ENSG00000163040	169.471	-1.54077	0.473463	-3.25426	0.00113688	0.0480789	CCDC74A
ENSG00000081985	34.6145	-1.5268	0.364379	-4.19015	2.78772e-05	0.00305751	IL12RB2
ENSG00000270276	592.745	-1.51793	0.372558	-4.07434	4.61459e-05	0.00419803	H4C15
ENSG00000121413	344.811	-1.51504	0.50172	-3.01968	0.00253039	0.0822586	ZSCAN18
ENSG00000241404	62.6581	-1.51089	0.482935	-3.12856	0.00175662	0.0640212	EGFL8
ENSG00000174348	15.9159	-1.50656	0.394039	-3.82339	0.00013163	0.00936207	PODN
ENSG00000106089	1057.73	-1.50624	0.478047	-3.15082	0.00162814	0.0606574	STX1A
ENSG00000163633	481.753	-1.50019	0.254093	-5.90411	3.54551e-09	1.57012e-06	C4orf36
ENSG00000196074	39.3028	-1.49834	0.420292	-3.56499	0.000363874	0.0209325	SYCP2
ENSG00000197471	6852.35	-1.49467	0.32964	-4.53426	5.78046e-06	0.000859929	SPN
ENSG00000232653	1304.89	-1.48739	0.471168	-3.15682	0.00159497	0.059993	GOLGA8N
ENSG00000213071	41.5731	-1.48257	0.433848	-3.41725	0.000632576	0.0317927	LPAL2
ENSG00000254402	191.077	-1.48084	0.47264	-3.13313	0.00172954	0.0637268	LRRC24
ENSG00000142920	40.9045	-1.48073	0.50083	-2.95655	0.00311099	0.0944509	AZIN2
ENSG00000146722	116.925	-1.47828	0.28628	-5.16374	2.42059e-07	6.109e-05	LOC541473
ENSG00000187595	95.4352	-1.46856	0.323049	-4.54594	5.46916e-06	0.000822864	ZNF385C
ENSG00000007402	98.1473	-1.45609	0.289075	-5.03708	4.72683e-07	0.000112064	CACNA2D2
ENSG00000133665	36.0265	-1.45396	0.327975	-4.43313	9.28764e-06	0.00127022	DYDC2
ENSG00000196284	899.393	-1.45209	0.442697	-3.28011	0.00103766	0.0449353	SUPT3H
ENSG00000074416	464.415	-1.45106	0.48154	-3.01338	0.00258359	0.0835254	MGLL
ENSG00000132016	95.2039	-1.45014	0.446954	-3.2445	0.00117656	0.0488764	C19orf57
ENSG00000185920	3372.2	-1.44435	0.379273	-3.80821	0.000139974	0.00989556	PTCH1
ENSG00000162065	969.049	-1.43696	0.28339	-5.0706	3.96569e-07	9.6957e-05	TBC1D24
ENSG00000166341	1300.33	-1.43444	0.343559	-4.17524	2.97672e-05	0.00320489	DCHS1
ENSG00000137501	349.966	-1.42963	0.414821	-3.44638	0.000568152	0.0293665	SYTL2
ENSG00000150054	250.574	-1.42898	0.477481	-2.99275	0.00276473	0.0876906	MPP7
ENSG00000237693	419.316	-1.41463	0.464597	-3.04485	0.002328	0.0780578	IRGM
ENSG00000196814	594.801	-1.41195	0.393564	-3.58759	0.000333755	0.0194865	MVB12B
ENSG00000203814	596.72	-1.41152	0.464639	-3.03789	0.00238238	0.0794274	H2BC18
ENSG00000185304	46.768	-1.40883	0.355322	-3.96494	7.34148e-05	0.00611035	RGPD2
ENSG00000135362	186.702	-1.40246	0.466196	-3.00831	0.00262706	0.0845401	PRR5L
ENSG00000151883	7683.23	-1.39954	0.427977	-3.27013	0.00107496	0.046041	PARP8
ENSG00000133101	3742.35	-1.38944	0.386764	-3.59246	0.000327567	0.0192444	CCNA1
ENSG00000103485	1964.26	-1.38716	0.319081	-4.34736	1.37787e-05	0.00176789	QPRT
ENSG00000196118	963.682	-1.37633	0.42566	-3.23339	0.0012233	0.0500211	CCDC189
ENSG00000155428	89.1211	-1.37567	0.33338	-4.12644	3.68422e-05	0.00364862	TRIM74
ENSG00000089558	27.1199	-1.37226	0.406803	-3.37327	0.000742814	0.0355083	KCNH4
ENSG00000102524	422.764	-1.37097	0.396445	-3.45816	0.000543884	0.0286222	TNFSF13B
ENSG00000142694	518.88	-1.37056	0.461852	-2.96753	0.00300206	0.0923477	EVA1B
ENSG00000176435	5235.05	-1.37015	0.439274	-3.11911	0.00181398	0.0655014	CLEC14A
ENSG00000276184	47.8032	-1.35377	0.454402	-2.97923	0.00288974	0.0900731	UPK3B
ENSG00000007545	8771.63	-1.34193	0.320355	-4.18889	2.80327e-05	0.00306025	CRAMP1
ENSG00000169756	2041.45	-1.33733	0.419247	-3.18984	0.0014235	0.0562475	LIMS1
ENSG00000162367	57.5014	-1.32693	0.345056	-3.84557	0.000120275	0.00890526	TAL1
ENSG00000265018	70.7654	-1.32452	0.452452	-2.92743	0.00341779	0.0989135	AGAP12P
ENSG00000042493	6916.13	-1.32236	0.295494	-4.47508	7.63839e-06	0.00108655	CAPG
ENSG00000170180	41.5361	-1.31987	0.443566	-2.9756	0.00292419	0.0907852	GYPA
ENSG00000130518	1841.56	-1.29624	0.281423	-4.606	4.10482e-06	0.000647929	IQCN
ENSG00000214960	62.281	-1.29301	0.364711	-3.54529	0.000392176	0.0221961	CRPPA
ENSG00000186399	158.621	-1.29219	0.441335	-2.9279	0.00341254	0.0988837	GOLGA8R
ENSG00000234289	170.988	-1.28937	0.435913	-2.95787	0.0030977	0.0943011	H2BS1
ENSG00000172638	188.113	-1.28873	0.428287	-3.00904	0.00262073	0.0844932	EFEMP2
ENSG00000198521	224.38	-1.28097	0.316501	-4.04729	5.18149e-05	0.00463252	ZNF43
ENSG00000099219	816.364	-1.27965	0.312941	-4.08912	4.33013e-05	0.00400128	ERMP1
ENSG00000182621	418.987	-1.27718	0.336409	-3.79651	0.000146746	0.0102204	PLCB1
ENSG00000121691	5201.64	-1.26815	0.350703	-3.61604	0.000299144	0.0180031	CAT
ENSG00000155093	114.487	-1.26673	0.378836	-3.34375	0.000826544	0.0379644	PTPRN2
ENSG00000018189	647.915	-1.266	0.264332	-4.78941	1.67274e-06	0.00031662	RUFY3
ENSG00000185527	442.823	-1.25661	0.349248	-3.59804	0.000320619	0.0189076	PDE6G
ENSG00000174353	3225.68	-1.25556	0.305415	-4.11099	3.93959e-05	0.00375879	TRIM74
ENSG00000119411	242.765	-1.25409	0.350994	-3.57297	0.00035295	0.0203542	BSPRY
ENSG00000159788	1069.61	-1.25067	0.325761	-3.83922	0.000123424	0.00906187	RGS12
ENSG00000049239	2057.89	-1.24382	0.188616	-6.59444	4.26857e-11	3.13087e-08	H6PD
ENSG00000276180	629.944	-1.23566	0.423287	-2.91919	0.00350942	0.0999632	H4C9
ENSG00000115232	15313.4	-1.22813	0.288063	-4.26339	2.01345e-05	0.00238676	ITGA4
ENSG00000036448	76.6307	-1.22647	0.398179	-3.08019	0.00206866	0.0715075	MYOM2
ENSG00000181626	18.7908	-1.22608	0.297612	-4.11973	3.79312e-05	0.00369412	ANKRD62
ENSG00000026508	29393.6	-1.22022	0.385213	-3.16766	0.00153672	0.0590058	CD44
ENSG00000187824	455.757	-1.21183	0.254382	-4.76381	1.89972e-06	0.000347566	TMEM220
ENSG00000246705	913.309	-1.2048	0.390968	-3.08159	0.00205897	0.0713828	H2AJ
ENSG00000071205	234.845	-1.20215	0.380026	-3.16334	0.00155969	0.0592431	ARHGAP10
ENSG00000178104	1882.13	-1.20014	0.318442	-3.7688	0.000164037	0.0111275	PDE4DIP
ENSG00000172794	4309.41	-1.19727	0.349409	-3.42657	0.000611262	0.0310622	RAB37
ENSG00000262461	33.2431	-1.1955	0.360679	-3.31459	0.000917762	0.0412659	SPDYE17
ENSG00000171813	2058.65	-1.19189	0.374354	-3.18387	0.00145323	0.0569533	PWWP2B
ENSG00000170500	31.6466	-1.19112	0.2861	-4.1633	3.13683e-05	0.00328056	LONRF2
ENSG00000077800	36.9603	-1.18661	0.324991	-3.6512	0.00026102	0.0162074	FKBP6
ENSG00000215375	173.242	-1.17436	0.388533	-3.02255	0.00250652	0.0819873	MYL5
ENSG00000111490	95.5349	-1.17302	0.356037	-3.29466	0.00098542	0.0434529	TBC1D30
ENSG00000143653	2099.49	-1.16206	0.276032	-4.20986	2.55527e-05	0.00286943	SCCPDH
ENSG00000206560	6201.26	-1.14936	0.384312	-2.99069	0.00278351	0.0877899	ANKRD28
ENSG00000141542	439.354	-1.14397	0.316915	-3.6097	0.000306547	0.0183078	RAB40B
ENSG00000158352	103.302	-1.13596	0.353483	-3.21361	0.00131079	0.0525008	SHROOM4
ENSG00000127585	56.8351	-1.1321	0.365674	-3.09592	0.00196204	0.0692496	FBXL16
ENSG00000163453	5287.33	-1.12626	0.334565	-3.36633	0.00076175	0.0361193	IGFBP7
ENSG00000186645	27.1572	-1.12604	0.299296	-3.7623	0.000168355	0.0113875	SPDYE17
ENSG00000171517	38.1643	-1.12543	0.323275	-3.48133	0.000498929	0.0266145	LPAR3
ENSG00000236334	102.198	-1.12333	0.367722	-3.05483	0.00225189	0.0759397	PPIAL4G
ENSG00000167554	46.3814	-1.11743	0.339211	-3.29419	0.000987048	0.0434529	ZNF610
ENSG00000070081	2638.23	-1.11394	0.360339	-3.09136	0.0019924	0.0697966	NUCB2
ENSG00000102362	162.95	-1.10654	0.359407	-3.07878	0.0020785	0.0715638	SYTL4
ENSG00000172493	6463.45	-1.10538	0.30076	-3.6753	0.000237571	0.0149893	AFF1
ENSG00000064652	113.866	-1.08027	0.291764	-3.70255	0.000213439	0.0136502	SNX24
ENSG00000135605	964.156	-1.07591	0.368548	-2.91932	0.00350795	0.0999632	TEC
ENSG00000187608	721.52	-1.07516	0.344065	-3.12489	0.00177873	0.0644427	ISG15
ENSG00000128739	1347.46	-1.05494	0.35034	-3.0112	0.0026022	0.0840115	SNRPN
ENSG00000106733	371.326	-1.04849	0.319329	-3.28343	0.00102553	0.0444922	NMRK1
ENSG00000273520	22.1656	-1.04684	0.304859	-3.43386	0.000595045	0.0304941	SPDYE17
ENSG00000239974	39.2778	-1.04036	0.316143	-3.2908	0.000999046	0.0435848	EGFL8
ENSG00000240389	39.2778	-1.04036	0.316143	-3.2908	0.000999046	0.0435848	EGFL8
ENSG00000178809	448.304	-1.01409	0.252563	-4.01521	5.93936e-05	0.00514401	TRIM73
ENSG00000196267	320.463	-1.0128	0.246707	-4.10528	4.03818e-05	0.00382178	ZNF836
ENSG00000186767	406.861	-1.00038	0.25901	-3.86231	0.000112318	0.00844133	SPIN4
ENSG00000117266	770.797	-0.983626	0.233012	-4.22136	2.42835e-05	0.00278028	CDK18
ENSG00000214226	250.419	-0.976568	0.312474	-3.12528	0.00177638	0.0644427	C17orf67
ENSG00000118513	16785.9	-0.954249	0.321264	-2.9703	0.00297514	0.0918809	MYB
ENSG00000108828	2611.85	-0.93941	0.281096	-3.34196	0.000831895	0.0380358	VAT1
ENSG00000137103	460.133	-0.927376	0.250031	-3.70905	0.000208039	0.0134515	TMEM8B
ENSG00000080947	382.483	-0.919915	0.311809	-2.95025	0.00317517	0.0949355	CROCCP3
ENSG00000198429	195.061	-0.907611	0.267968	-3.38701	0.000706583	0.0340538	ZNF69
ENSG00000122971	384.467	-0.89335	0.278807	-3.20418	0.00135446	0.0538822	ACADS
ENSG00000173621	999.972	-0.891875	0.294357	-3.02991	0.00244628	0.0812777	LRFN4
ENSG00000113108	749.069	-0.884685	0.231191	-3.82664	0.000129903	0.00931459	APBB3
ENSG00000178585	1202.81	-0.860962	0.256548	-3.35595	0.000790928	0.0370536	CTNNBIP1
ENSG00000004809	759.181	-0.850791	0.284642	-2.98899	0.00279904	0.0880648	SLC22A16
ENSG00000232859	167.661	-0.84464	0.229329	-3.68309	0.000230422	0.0146169	LYRM9
ENSG00000181035	796.42	-0.841455	0.216734	-3.88244	0.000103414	0.00793212	SLC25A42
ENSG00000197885	134.615	-0.839495	0.162547	-5.16463	2.40917e-07	6.109e-05	NKIRAS1
ENSG00000176087	1150.22	-0.830514	0.264366	-3.14153	0.00168066	0.0622191	SLC35A4
ENSG00000174132	114.054	-0.812333	0.266183	-3.05178	0.00227488	0.076605	FAM174A
ENSG00000117602	902.75	-0.767355	0.219676	-3.49312	0.000477418	0.0255833	RCAN3
ENSG00000088854	1998.92	-0.765828	0.228403	-3.35296	0.000799515	0.037307	C20orf194
ENSG00000172382	117.669	-0.752122	0.236627	-3.17851	0.00148036	0.057621	PRSS27
ENSG00000103160	432.338	-0.676703	0.207908	-3.25482	0.00113464	0.0480707	HSDL1
ENSG00000184584	4691.54	-0.655776	0.223525	-2.9338	0.00334842	0.0975072	STING1
ENSG00000196605	336.389	-0.653556	0.221566	-2.94972	0.00318063	0.0949778	ZNF846
ENSG00000173818	366.576	-0.616839	0.18304	-3.36996	0.000751792	0.0357193	ENDOV
ENSG00000133805	977.071	-0.602915	0.192588	-3.13059	0.00174455	0.0638789	AMPD3
ENSG00000196275	1052.67	-0.596789	0.204126	-2.92363	0.0034597	0.0993203	GTF2IRD2
ENSG00000205730	1161.88	-0.582241	0.166182	-3.50364	0.000458942	0.024706	ITPRIPL2
ENSG00000230510	103.639	-0.559348	0.161534	-3.46273	0.000534731	0.0282038	PPP5D1
ENSG00000174456	1128.33	-0.542536	0.166445	-3.25955	0.0011159	0.0474481	C12orf76
ENSG00000104888	50.2715	0.576683	0.197073	2.92625	0.00343079	0.09909	SLC17A7
ENSG00000100418	761.649	0.627317	0.209739	2.99094	0.00278123	0.0877899	DESI1
ENSG00000139146	1390.18	0.647835	0.210429	3.07865	0.00207944	0.0715638	SINHCAF
ENSG00000213585	3347.95	0.66641	0.167079	3.98859	6.64677e-05	0.005632	VDAC1
ENSG00000254093	362.69	0.673022	0.171707	3.91958	8.87018e-05	0.00710732	PINX1
ENSG00000150995	1034.92	0.678304	0.218054	3.11071	0.00186639	0.0667773	ITPR1
ENSG00000162734	1121.69	0.679629	0.206283	3.29464	0.000985464	0.0434529	PEA15
ENSG00000103472	375.862	0.68167	0.227183	3.00053	0.00269512	0.0859472	RRN3P2
ENSG00000141503	1560.5	0.694066	0.231858	2.9935	0.00275797	0.0875945	MINK1
ENSG00000096384	35943	0.703943	0.22647	3.10833	0.00188148	0.0671128	HSP90AB1
ENSG00000143891	49.085	0.708303	0.242127	2.92533	0.00344086	0.09909	GALM
ENSG00000123352	388.014	0.71448	0.182697	3.91074	9.20123e-05	0.00732075	SPATS2
ENSG00000171314	5036.74	0.71475	0.239019	2.99035	0.00278657	0.0877899	PGAM1
ENSG00000112394	130.313	0.774594	0.209941	3.68958	0.000224621	0.0142875	SLC16A10
ENSG00000144867	1242.2	0.775375	0.245835	3.15405	0.00161024	0.0601337	SRPRB
ENSG00000114859	80.0128	0.779555	0.254622	3.06161	0.00220148	0.0749942	CLCN2
ENSG00000067225	10550.5	0.780871	0.25121	3.10844	0.00188075	0.0671128	PKM
ENSG00000196743	1486.37	0.781941	0.222045	3.52154	0.000429044	0.0236387	GM2A
ENSG00000186298	6950.52	0.787076	0.263052	2.99209	0.00277075	0.0877628	PPP1CC
ENSG00000119599	574.23	0.809717	0.25235	3.20871	0.00133334	0.0532225	DCAF4
ENSG00000141076	870.845	0.833632	0.281207	2.96448	0.00303197	0.092887	UTP4
ENSG00000073536	793.758	0.858171	0.281579	3.04771	0.0023059	0.0775383	NLE1
ENSG00000111144	2832.49	0.859773	0.292843	2.93595	0.00332524	0.0972053	LTA4H
ENSG00000020577	318.331	0.882701	0.275401	3.20515	0.00134991	0.0537922	SAMD4A
ENSG00000141736	327.925	0.896234	0.27567	3.25111	0.00114954	0.0481802	ERBB2
ENSG00000112137	1478.56	0.902152	0.269507	3.34741	0.000815703	0.0376165	PHACTR1
ENSG00000041880	142.715	0.904293	0.252014	3.58827	0.000332881	0.0194839	PARP3
ENSG00000172578	1952.02	0.934846	0.315429	2.96373	0.00303938	0.092887	KLHL6
ENSG00000151229	146.767	0.963366	0.304264	3.16622	0.00154434	0.0590058	SLC2A13
ENSG00000135740	75.7311	0.966608	0.320089	3.01981	0.00252933	0.0822586	SLC9A5
ENSG00000213995	410.65	0.968041	0.268839	3.60083	0.000317209	0.0187582	NAXD
ENSG00000169710	4633.2	0.973695	0.291427	3.34113	0.00083437	0.0380358	FASN
ENSG00000138101	77.5106	0.980655	0.235175	4.1699	3.04739e-05	0.003266	DTNB
ENSG00000169684	55.7625	0.992465	0.24864	3.99158	6.56357e-05	0.00558165	CHRNA5
ENSG00000133056	1673.04	1.01613	0.311302	3.26413	0.00109801	0.0467718	PIK3C2B
ENSG00000106605	119.003	1.02048	0.347497	2.93666	0.00331765	0.0972053	BLVRA
ENSG00000181652	45.125	1.0216	0.338664	3.01657	0.00255651	0.0829928	ATG9B
ENSG00000008130	3322.7	1.0249	0.247557	4.14006	3.47218e-05	0.00351274	NADK
ENSG00000143367	43.0793	1.02575	0.35129	2.91995	0.00350086	0.0999618	TUFT1
ENSG00000140968	6759.5	1.03912	0.27416	3.79019	0.000150533	0.0104223	IRF8
ENSG00000114529	62.5949	1.05067	0.346981	3.02804	0.00246145	0.0815997	C3orf52
ENSG00000196700	659.061	1.05326	0.320429	3.28704	0.00101247	0.0440884	ZNF512B
ENSG00000157833	54.1388	1.07045	0.272824	3.92357	8.72446e-05	0.0070611	GAREM2
ENSG00000205710	128.471	1.07315	0.337857	3.17634	0.00149146	0.0578612	C17orf107
ENSG00000116128	287.129	1.07567	0.343524	3.13128	0.00174048	0.0638789	BCL9
ENSG00000180817	1395.07	1.08062	0.233593	4.62608	3.72643e-06	0.000611629	PPA1
ENSG00000167895	2493.92	1.08249	0.215472	5.02382	5.06548e-07	0.000118029	TMC8
ENSG00000173598	6690.18	1.08733	0.357533	3.0412	0.00235634	0.0787831	NUDT4
ENSG00000273993	14.773	1.09328	0.325327	3.36054	0.000777898	0.0365893	PTPRK
ENSG00000119950	531.868	1.09449	0.337036	3.2474	0.00116464	0.0484667	MXI1
ENSG00000152894	14.6232	1.10757	0.32119	3.44834	0.000564046	0.029301	PTPRK
ENSG00000124126	10300.3	1.11452	0.370719	3.00636	0.00264398	0.084893	PREX1
ENSG00000204217	229.075	1.12044	0.324831	3.44931	0.000562017	0.029301	BMPR2
ENSG00000164626	21.184	1.12476	0.382577	2.93996	0.00328257	0.0968671	KCNK5
ENSG00000144711	4511.96	1.12651	0.338373	3.32919	0.000870994	0.0394654	IQSEC1
ENSG00000187764	3397.38	1.13673	0.310498	3.661	0.000251232	0.0157245	SEMA4D
ENSG00000168758	189.266	1.14421	0.36277	3.15409	0.00161	0.0601337	SEMA4C
ENSG00000072858	451.644	1.15095	0.362594	3.17421	0.00150243	0.0580869	SIDT1
ENSG00000127954	157.853	1.15935	0.393669	2.94498	0.00322973	0.0957133	STEAP4
ENSG00000011007	3208.23	1.16261	0.393279	2.95619	0.00311469	0.0944509	ELOA
ENSG00000110881	21.776	1.17036	0.398218	2.93899	0.00329283	0.0969711	ASIC1
ENSG00000168468	545.52	1.17431	0.392646	2.99075	0.00278289	0.0877899	ATF6B
ENSG00000135116	47.0278	1.17598	0.364753	3.22403	0.00126401	0.0508876	HRK
ENSG00000135763	875.138	1.17879	0.329442	3.57813	0.000346061	0.0201049	URB2
ENSG00000140853	7566.4	1.18257	0.345055	3.4272	0.00060983	0.0310622	NLRC5
ENSG00000099954	180.19	1.183	0.4004	2.95454	0.00313139	0.0947124	CECR2
ENSG00000104635	239.229	1.18461	0.352142	3.36402	0.000768168	0.036277	SLC39A14
ENSG00000171617	881.071	1.19193	0.330016	3.61174	0.000304149	0.0182575	ENC1
ENSG00000106069	90.5214	1.19438	0.320851	3.72253	0.000197235	0.012931	CHN2
ENSG00000185800	274.694	1.20089	0.313925	3.82541	0.000130553	0.00931459	DMWD
ENSG00000197860	328.762	1.20605	0.329791	3.65703	0.000255155	0.0158853	SGTB
ENSG00000087237	20.62	1.20827	0.406489	2.97247	0.00295418	0.0914743	CETP
ENSG00000115425	71.3997	1.20871	0.411697	2.93592	0.00332563	0.0972053	PECR
ENSG00000137288	176.539	1.21096	0.410224	2.95196	0.00315763	0.0949355	UQCC2
ENSG00000183828	147.555	1.21407	0.403609	3.00804	0.00262939	0.0845401	NUDT14
ENSG00000198208	317.623	1.23408	0.314618	3.92248	8.76433e-05	0.00706899	RPS6KL1
ENSG00000109689	1131.23	1.23887	0.320804	3.86177	0.00011257	0.00844133	STIM2
ENSG00000272602	42.9867	1.24172	0.37923	3.27432	0.00105916	0.0455304	ZNF595
ENSG00000104689	111.432	1.24758	0.373174	3.34316	0.000828289	0.0379702	TNFRSF10A
ENSG00000173011	975.81	1.25402	0.42873	2.92497	0.00344487	0.09909	TADA2B
ENSG00000119514	47.5474	1.26503	0.352165	3.59214	0.000327969	0.0192444	GALNT12
ENSG00000101017	133.766	1.26709	0.324822	3.90087	9.58472e-05	0.00752384	CD40
ENSG00000109519	862.315	1.27063	0.292282	4.34727	1.3784e-05	0.00176789	GRPEL1
ENSG00000186648	46.325	1.27629	0.360655	3.53882	0.000401919	0.0225276	CARMIL3
ENSG00000171368	92.9755	1.28657	0.407275	3.15896	0.00158331	0.059722	TPPP
ENSG00000118785	14.8327	1.29709	0.430064	3.01604	0.00256099	0.0830233	SPP1
ENSG00000155961	13.5141	1.31482	0.402396	3.26749	0.00108506	0.0463046	RAB39B
ENSG00000175899	18.5261	1.31557	0.392324	3.35328	0.000798606	0.037307	A2M
ENSG00000155380	547.484	1.31927	0.317001	4.16171	3.15873e-05	0.00328056	SLC16A1
ENSG00000281917	547.484	1.31927	0.317001	4.16171	3.15873e-05	0.00328056	SLC16A1
ENSG00000223959	292.8	1.31987	0.390488	3.38005	0.000724716	0.0347139	AFG3L1P
ENSG00000154978	712.385	1.32969	0.328664	4.04575	5.21567e-05	0.00463701	VOPP1
ENSG00000007314	69.4955	1.3316	0.44735	2.97664	0.00291422	0.0905956	SCN4A
ENSG00000114739	68.5147	1.33475	0.306323	4.35733	1.31658e-05	0.00172634	ACVR2B
ENSG00000004866	92.2899	1.33626	0.376932	3.5451	0.000392457	0.0221961	ST7
ENSG00000074181	35.1182	1.33692	0.408296	3.27439	0.00105892	0.0455304	NOTCH3
ENSG00000188042	1316.5	1.33845	0.405471	3.30099	0.000963457	0.0429911	ARL4C
ENSG00000204482	368.333	1.35435	0.441216	3.06959	0.00214354	0.0732329	LST1
ENSG00000105255	31.7365	1.35876	0.329191	4.12757	3.6662e-05	0.00364862	FSD1
ENSG00000134897	46.2412	1.35903	0.461073	2.94754	0.00320317	0.0952873	BIVM
ENSG00000103253	255.905	1.36215	0.32778	4.15568	3.24318e-05	0.00332405	HAGHL
ENSG00000111424	183.691	1.36848	0.464099	2.94867	0.00319144	0.0951796	VDR
ENSG00000197381	333.026	1.37448	0.425261	3.23208	0.00122892	0.0500765	ADARB1
ENSG00000162004	120.483	1.37558	0.374582	3.67231	0.000240367	0.0151251	CCDC78
ENSG00000122223	129.164	1.37646	0.29693	4.63563	3.55847e-06	0.000588176	CD244
ENSG00000091409	554.834	1.38077	0.451354	3.05918	0.00221942	0.0752773	ITGA6
ENSG00000111452	349.372	1.38278	0.461572	2.99581	0.00273721	0.0870529	ADGRD1
ENSG00000173805	63.5611	1.38831	0.379294	3.66026	0.000251963	0.0157283	HAP1
ENSG00000198087	436.987	1.39015	0.4601	3.02141	0.00251602	0.0821329	CD2AP
ENSG00000277134	407.507	1.39728	0.429772	3.25122	0.00114909	0.0481802	LILRB1
ENSG00000151208	158.549	1.40037	0.427147	3.27843	0.00104386	0.0451207	DLG5
ENSG00000170035	273.173	1.42263	0.423872	3.35628	0.000789994	0.0370536	UBE2E3
ENSG00000141837	70.1437	1.42662	0.346049	4.12259	3.74637e-05	0.00367912	CACNA1A
ENSG00000163785	106.128	1.43836	0.444046	3.23921	0.00119863	0.0495298	RYK
ENSG00000131389	802.404	1.44253	0.45553	3.16671	0.00154176	0.0590058	SLC6A6
ENSG00000227507	126.275	1.44441	0.411361	3.5113	0.000445917	0.0242833	LTB
ENSG00000188822	291.211	1.44691	0.457339	3.16375	0.00155753	0.0592431	CNR2
ENSG00000139144	4.32117	1.44999	0.473972	3.05924	0.002219	0.0752773	PIK3C2G
ENSG00000104936	226.631	1.45283	0.374005	3.88451	0.000102538	0.0078907	DMPK
ENSG00000062282	109.608	1.45753	0.466438	3.12482	0.00177917	0.0644427	DGAT2
ENSG00000183087	143.76	1.46119	0.372993	3.91746	8.94862e-05	0.00714398	GAS6
ENSG00000173530	720.114	1.46678	0.453294	3.23583	0.0012129	0.0497694	TNFRSF10D
ENSG00000163430	30.8107	1.47313	0.490909	3.00083	0.00269248	0.0859472	FSTL1
ENSG00000128602	80.3836	1.47439	0.454836	3.24158	0.00118871	0.0492936	SMO
ENSG00000161405	683.402	1.47799	0.27433	5.38762	7.13969e-08	2.0436e-05	IKZF3
ENSG00000068078	13.972	1.48155	0.493501	3.00213	0.00268098	0.0858461	FGFR3
ENSG00000121895	211.565	1.48188	0.45244	3.27532	0.00105543	0.0455304	TMEM156
ENSG00000117298	575.232	1.49016	0.438746	3.39642	0.000682736	0.0333448	ECE1
ENSG00000187980	40.3603	1.49624	0.330008	4.53396	5.78879e-06	0.000859929	PLA2G2C
ENSG00000156711	679.64	1.50402	0.362653	4.14726	3.36473e-05	0.00341877	MAPK13
ENSG00000168916	221.932	1.50457	0.446292	3.37127	0.000748218	0.0356215	ZNF608
ENSG00000103528	59.0235	1.51123	0.383248	3.94321	8.03972e-05	0.00664437	SYT17
ENSG00000204257	295.996	1.51194	0.476385	3.17378	0.0015047	0.0580869	HLA-DMA
ENSG00000105290	30.5567	1.51287	0.468898	3.22643	0.00125345	0.0505723	APLP1
ENSG00000276146	1098.82	1.52057	0.492769	3.08576	0.00203035	0.0705992	LILRB2
ENSG00000111981	14.903	1.52066	0.446428	3.40629	0.000658522	0.0328156	ULBP1
ENSG00000154134	95.0989	1.52914	0.481606	3.17508	0.00149795	0.058017	ROBO3
ENSG00000124203	80.495	1.53437	0.484656	3.16589	0.0015461	0.0590058	ZNF831
ENSG00000143344	506.54	1.5434	0.520485	2.9653	0.00302384	0.092887	RGL1
ENSG00000254726	39.0373	1.54448	0.517921	2.98208	0.00286298	0.0894767	MEX3A
ENSG00000148908	389.748	1.54823	0.397511	3.89481	9.82769e-05	0.00766331	RGS10
ENSG00000137078	652.33	1.55315	0.466304	3.33077	0.000866069	0.0393182	SIT1
ENSG00000140416	187.678	1.56551	0.445091	3.51729	0.000435974	0.0239083	TPM1
ENSG00000115705	17.5238	1.56763	0.482114	3.25157	0.0011477	0.0481802	TPO
ENSG00000136114	39.7772	1.56959	0.455001	3.44964	0.000561331	0.029301	THSD1
ENSG00000143674	16.8082	1.57047	0.482007	3.25819	0.00112126	0.0475897	MAP3K21
ENSG00000139626	1268.12	1.57488	0.338338	4.65477	3.24348e-06	0.000547681	ITGB7
ENSG00000169442	1874.03	1.58031	0.447801	3.52903	0.000417082	0.0231975	CD52
ENSG00000151612	61.507	1.58304	0.514051	3.07954	0.00207321	0.0715593	ZNF827
ENSG00000181016	77.6236	1.5848	0.468215	3.38477	0.000712368	0.0342623	LSMEM1
ENSG00000026559	29.4085	1.58815	0.482301	3.29285	0.000991763	0.0435097	KCNG1
ENSG00000108387	35.6654	1.59707	0.390216	4.09278	4.26232e-05	0.00397949	SEPTIN4
ENSG00000092758	71.4005	1.61685	0.547684	2.95216	0.00315558	0.0949355	COL9A3
ENSG00000135074	583.638	1.6208	0.296671	5.46328	4.67423e-08	1.42479e-05	ADAM19
ENSG00000162512	63.0588	1.62325	0.490013	3.31268	0.000924076	0.0413912	SDC3
ENSG00000065154	728.538	1.63331	0.291913	5.5952	2.20361e-08	7.60603e-06	OAT
ENSG00000204574	376.453	1.63558	0.478364	3.4191	0.000628283	0.0317127	ABCF1
ENSG00000135636	1326.63	1.638	0.494258	3.31405	0.000919547	0.0412671	DYSF
ENSG00000187045	24.5739	1.6416	0.54285	3.02404	0.00249427	0.0818015	TMPRSS6
ENSG00000276429	54.887	1.65203	0.5188	3.18432	0.00145093	0.0569533	PLCH2
ENSG00000127955	71.0357	1.65228	0.523898	3.15381	0.00161152	0.0601337	GNAI1
ENSG00000004478	1022.62	1.65276	0.361323	4.57419	4.78074e-06	0.000738215	FKBP4
ENSG00000171101	5.33684	1.65413	0.556569	2.97201	0.00295853	0.0914884	SIGLEC17P
ENSG00000136383	24.6937	1.65957	0.566089	2.93164	0.00337174	0.0978223	ALPK3
ENSG00000102575	176.831	1.66617	0.529289	3.14795	0.00164422	0.0610624	ACP5
ENSG00000167748	43.8898	1.67394	0.511489	3.27268	0.00106532	0.0457115	KLK1
ENSG00000134030	179.949	1.68314	0.317385	5.30314	1.13826e-07	3.10652e-05	CTIF
ENSG00000011638	971.68	1.68449	0.427295	3.94222	8.07315e-05	0.00664859	TMEM159
ENSG00000134460	51.5323	1.68523	0.448753	3.75536	0.000173093	0.0116743	IL2RA
ENSG00000134323	7.78777	1.70606	0.481171	3.54565	0.000391645	0.0221961	MYCN
ENSG00000125409	2.75371	1.71511	0.580639	2.95383	0.00313853	0.0948061	TEKT3
ENSG00000196739	702.845	1.73637	0.485975	3.57297	0.000352953	0.0203542	COL27A1
ENSG00000122378	192.552	1.74591	0.396642	4.40174	1.07389e-05	0.00144857	PRXL2A
ENSG00000133612	82.5625	1.75427	0.591823	2.96418	0.0030349	0.092887	AGAP3
ENSG00000102984	131.038	1.75444	0.399987	4.38624	1.15328e-05	0.00152931	ZNF821
ENSG00000162543	78.1815	1.76067	0.483684	3.64013	0.000272505	0.0166129	UBXN10
ENSG00000123131	322.409	1.76959	0.410519	4.31063	1.62793e-05	0.00202257	PRDX4
ENSG00000137831	180.05	1.7857	0.429657	4.15609	3.23734e-05	0.00332405	UACA
ENSG00000171811	30.7916	1.79476	0.590239	3.04073	0.00236006	0.078795	CFAP46
ENSG00000149256	71.4083	1.79493	0.525897	3.41308	0.000642334	0.0321455	TENM4
ENSG00000168646	69.5473	1.7973	0.529092	3.39695	0.000681407	0.0333448	AXIN2
ENSG00000162267	36.3824	1.80212	0.45849	3.93056	8.47498e-05	0.00688291	ITIH3
ENSG00000106565	38.2434	1.81262	0.586203	3.09215	0.00198716	0.0697168	TMEM176B
ENSG00000111405	26.3211	1.81568	0.564191	3.2182	0.00128996	0.0518438	ENDOU
ENSG00000178773	321.654	1.81778	0.466407	3.89741	9.72269e-05	0.00760671	CPNE7
ENSG00000104427	17.0306	1.82806	0.59232	3.08627	0.00202684	0.0705816	ZC2HC1A
ENSG00000149798	189.758	1.8346	0.465856	3.93812	8.21217e-05	0.00671595	CDC42EP2
ENSG00000172602	116.815	1.83698	0.592879	3.09841	0.0019456	0.0688729	RND1
ENSG00000140403	592.087	1.84014	0.401096	4.58779	4.47971e-06	0.000696314	DNAJA4
ENSG00000110237	71.6499	1.84048	0.550866	3.34106	0.00083458	0.0380358	ARHGEF17
ENSG00000182118	16.0648	1.8495	0.496638	3.72404	0.000196063	0.0129264	FAM89A
ENSG00000120659	14.9475	1.85102	0.611972	3.02468	0.00248893	0.0818015	TNFSF11
ENSG00000185897	7.18448	1.85114	0.607571	3.04678	0.00231304	0.077667	FFAR3
ENSG00000104290	95.6755	1.86288	0.409211	4.55237	5.30453e-06	0.000803242	FZD3
ENSG00000146192	1436.08	1.86687	0.498256	3.74681	0.0001791	0.0120105	FGD2
ENSG00000076554	351.053	1.87247	0.470732	3.97777	6.95635e-05	0.00583116	TPD52
ENSG00000143889	73.0636	1.87327	0.631079	2.96836	0.00299394	0.0922187	HNRNPLL
ENSG00000203950	71.0599	1.87367	0.62815	2.98284	0.00285587	0.0893735	RTL8A
ENSG00000115841	25.7122	1.87958	0.594181	3.1633	0.00155989	0.0592431	RMDN2
ENSG00000112715	593.544	1.8815	0.408134	4.61001	4.02655e-06	0.000643787	VEGFA
ENSG00000070018	58.2892	1.88205	0.591725	3.18061	0.00146963	0.0572986	LRP6
ENSG00000281324	58.2892	1.88205	0.591725	3.18061	0.00146963	0.0572986	LRP6
ENSG00000132185	381.219	1.89197	0.57887	3.26838	0.00108165	0.0462432	FCRLA
ENSG00000187800	30.822	1.89491	0.510632	3.71092	0.00020651	0.0133895	PEAR1
ENSG00000075275	226.389	1.90216	0.39405	4.82719	1.3847e-06	0.000270836	CELSR1
ENSG00000123685	13.9255	1.9028	0.550891	3.45404	0.000552262	0.0289981	BATF3
ENSG00000131015	45.915	1.91203	0.649119	2.94558	0.0032235	0.0956494	ULBP2
ENSG00000198780	38.2223	1.91226	0.491483	3.89079	9.99193e-05	0.00773995	FAM169A
ENSG00000274669	229.003	1.91269	0.467951	4.08736	4.36302e-05	0.00401586	LILRB1
ENSG00000138028	19.8958	1.92356	0.434019	4.43198	9.33712e-06	0.00127022	CGREF1
ENSG00000107130	74.7333	1.92758	0.551464	3.49539	0.000473373	0.0254246	NCS1
ENSG00000106066	232.142	1.92804	0.473984	4.06773	4.74738e-05	0.00430215	CPVL
ENSG00000110092	166.5	1.93577	0.612855	3.15861	0.00158522	0.059722	CCND1
ENSG00000178814	64.764	1.94051	0.649406	2.98813	0.00280689	0.0881936	OPLAH
ENSG00000132694	197.1	1.94076	0.532022	3.6479	0.000264391	0.0163303	ARHGEF11
ENSG00000103044	38.125	1.9485	0.282666	6.89329	5.45178e-12	5.11835e-09	HAS3
ENSG00000128266	146.505	1.95009	0.463027	4.21162	2.5354e-05	0.00286943	GNAZ
ENSG00000065833	20.3567	1.95051	0.649348	3.00379	0.00266637	0.0854951	ME1
ENSG00000159958	1894.69	1.95054	0.582359	3.34938	0.000809928	0.0375688	TNFRSF13C
ENSG00000122224	1505.3	1.95501	0.464804	4.2061	2.59812e-05	0.00289007	LY9
ENSG00000076826	6.30559	1.96511	0.595788	3.29833	0.000972607	0.0432349	CAMSAP3
ENSG00000140995	239.444	1.97243	0.47841	4.12289	3.74143e-05	0.00367912	DEF8
ENSG00000203799	77.0013	1.97338	0.544365	3.62511	0.000288843	0.0175179	CCDC162P
ENSG00000152413	48.348	1.97406	0.443963	4.44646	8.72985e-06	0.00121242	HOMER1
ENSG00000112320	33.4094	1.98357	0.670561	2.95808	0.00309561	0.0943011	SOBP
ENSG00000141753	167.737	1.98542	0.47343	4.19369	2.74448e-05	0.00302421	IGFBP4
ENSG00000116990	30.5098	2.0029	0.618677	3.23739	0.00120629	0.049759	MYCL
ENSG00000135766	409.785	2.00548	0.465695	4.30643	1.65914e-05	0.00203883	EGLN1
ENSG00000104369	6.51468	2.01679	0.569316	3.54248	0.000396379	0.022364	JPH1
ENSG00000053108	53.27	2.01826	0.376694	5.35782	8.4232e-08	2.35358e-05	FSTL4
ENSG00000154027	564.519	2.02577	0.476083	4.25508	2.08977e-05	0.00245245	AK5
ENSG00000117013	21.6279	2.03034	0.537692	3.77604	0.000159344	0.0108405	KCNQ4
ENSG00000115828	109.65	2.03446	0.682604	2.98045	0.00287829	0.0898357	QPCT
ENSG00000198752	146.536	2.03598	0.486328	4.18643	2.8338e-05	0.00307927	CDC42BPB
ENSG00000105649	71.4227	2.0435	0.469476	4.35273	1.34455e-05	0.00174354	RAB3A
ENSG00000165138	140.949	2.04359	0.492518	4.14926	3.33545e-05	0.00340375	ANKS6
ENSG00000187193	1108.16	2.04967	0.677328	3.02612	0.00247718	0.0818015	MT1X
ENSG00000135547	15.7855	2.05093	0.501178	4.09222	4.27264e-05	0.00397949	HEY2
ENSG00000135069	107.397	2.07856	0.541436	3.83898	0.000123548	0.00906187	PSAT1
ENSG00000135048	3933.47	2.09287	0.588035	3.55909	0.00037214	0.0213558	CEMIP2
ENSG00000152409	263.819	2.09567	0.437183	4.79359	1.63824e-06	0.000312612	JMY
ENSG00000182253	32.0503	2.10121	0.464544	4.52317	6.09191e-06	0.000893645	SYNM
ENSG00000198873	200.817	2.11396	0.427929	4.93998	7.81309e-07	0.00016671	GRK5
ENSG00000151929	151.187	2.11741	0.676119	3.13171	0.00173791	0.0638789	BAG3
ENSG00000116985	285.35	2.11881	0.519774	4.07641	4.57371e-05	0.00417703	BMP8B
ENSG00000157087	17.3738	2.12908	0.545634	3.90204	9.53851e-05	0.0075127	ATP2B2
ENSG00000164932	38.4458	2.14778	0.652078	3.29375	0.000988617	0.0434529	CTHRC1
ENSG00000137203	9.78376	2.14786	0.522888	4.10768	3.99651e-05	0.00379765	TFAP2A
ENSG00000205704	6.90908	2.16261	0.669059	3.23231	0.00122793	0.0500765	LINC00634
ENSG00000088367	32.1271	2.16574	0.671277	3.2263	0.00125402	0.0505723	EPB41L1
ENSG00000126259	11.58	2.16575	0.694754	3.11729	0.00182522	0.0656837	KIRREL2
ENSG00000167034	8.57549	2.1754	0.495169	4.39325	1.11667e-05	0.00149768	NKX3-1
ENSG00000125144	50.1175	2.17699	0.63108	3.44962	0.000561375	0.029301	MT1G
ENSG00000227231	114.493	2.18954	0.724079	3.0239	0.00249542	0.0818015	IER3
ENSG00000230128	114.493	2.18954	0.724079	3.0239	0.00249542	0.0818015	IER3
ENSG00000235030	114.493	2.18954	0.724079	3.0239	0.00249542	0.0818015	IER3
ENSG00000237155	114.493	2.18954	0.724079	3.0239	0.00249542	0.0818015	IER3
ENSG00000151650	162.409	2.19075	0.544158	4.02595	5.67459e-05	0.00495124	VENTX
ENSG00000204490	146.503	2.19122	0.645311	3.39561	0.000684769	0.0333448	TNF
ENSG00000206439	146.503	2.19122	0.645311	3.39561	0.000684769	0.0333448	TNF
ENSG00000223952	146.503	2.19122	0.645311	3.39561	0.000684769	0.0333448	TNF
ENSG00000228321	146.503	2.19122	0.645311	3.39561	0.000684769	0.0333448	TNF
ENSG00000228849	146.503	2.19122	0.645311	3.39561	0.000684769	0.0333448	TNF
ENSG00000230108	146.503	2.19122	0.645311	3.39561	0.000684769	0.0333448	TNF
ENSG00000232810	146.503	2.19122	0.645311	3.39561	0.000684769	0.0333448	TNF
ENSG00000198483	2.49905	2.19727	0.637647	3.44589	0.000569172	0.0293665	ANKRD35
ENSG00000181804	84.8124	2.19763	0.430382	5.10623	3.28651e-07	8.11975e-05	SLC9A9
ENSG00000197879	1924.32	2.19835	0.550085	3.99638	6.43176e-05	0.00552245	MYO1C
ENSG00000128165	1240.9	2.20624	0.611328	3.60893	0.000307466	0.0183161	ADM2
ENSG00000134590	67.7519	2.2139	0.628166	3.52438	0.00042448	0.0234976	RTL8C
ENSG00000144355	2.48945	2.21768	0.654207	3.38987	0.000699261	0.0337703	DLX1
ENSG00000169744	63.721	2.21999	0.482763	4.59851	4.25522e-06	0.000665828	LDB2
ENSG00000183873	12.8854	2.22022	0.70061	3.16897	0.00152979	0.0589583	SCN5A
ENSG00000104970	442.16	2.22931	0.489396	4.55523	5.23288e-06	0.000797539	KIR3DX1
ENSG00000175175	249.066	2.23297	0.735901	3.03433	0.00241067	0.0802565	PPM1E
ENSG00000144488	35.2493	2.23662	0.717569	3.11693	0.00182742	0.0656837	ESPNL
ENSG00000118242	57.9907	2.24254	0.411386	5.45119	5.0034e-08	1.50558e-05	MREG
ENSG00000131019	3.00991	2.25242	0.571639	3.94028	8.13871e-05	0.00667915	ULBP3
ENSG00000197905	43.7608	2.25362	0.713146	3.16011	0.00157708	0.0597026	TEAD4
ENSG00000149970	47.8267	2.25869	0.546332	4.13428	3.56072e-05	0.00358685	CNKSR2
ENSG00000228163	795.335	2.26007	0.465102	4.85931	1.17797e-06	0.000240419	HLA-DPA1
ENSG00000185924	6.77977	2.26503	0.666543	3.39818	0.000678362	0.0333448	RTN4RL1
ENSG00000129450	110.473	2.26545	0.555323	4.07951	4.51308e-05	0.00413775	SIGLEC9
ENSG00000151623	13.4007	2.28193	0.723401	3.15445	0.00160803	0.0601337	NR3C2
ENSG00000164530	34.465	2.29602	0.667176	3.4414	0.000578719	0.0297223	PI16
ENSG00000206291	805.216	2.29827	0.4781	4.80709	1.53147e-06	0.000294631	HLA-DPA1
ENSG00000145649	211.928	2.3055	0.536117	4.30036	1.70521e-05	0.00208453	GZMA
ENSG00000178217	123.664	2.30571	0.443641	5.19724	2.02264e-07	5.21685e-05	SH2D4B
ENSG00000277092	26.6689	2.31537	0.6886	3.36243	0.000772586	0.0364124	LILRA4
ENSG00000225968	32.5085	2.32801	0.537002	4.33519	1.45632e-05	0.0018388	ELFN1
ENSG00000183023	214.755	2.33644	0.540777	4.32052	1.55664e-05	0.00195379	SLC8A1
ENSG00000165246	9.90082	2.34991	0.670163	3.50648	0.000454082	0.0245571	NLGN4Y
ENSG00000134909	192.678	2.35486	0.46992	5.01119	5.4095e-07	0.000124477	ARHGAP32
ENSG00000154133	7.54953	2.35506	0.694543	3.39081	0.000696874	0.0337244	ROBO4
ENSG00000117016	880.38	2.37026	0.682771	3.47153	0.00051751	0.0274807	RIMS3
ENSG00000124785	239.398	2.39274	0.491692	4.86634	1.13683e-06	0.000234056	NRN1
ENSG00000177045	7.28019	2.39962	0.66271	3.62093	0.00029355	0.0177575	SIX5
ENSG00000113721	2181.6	2.40174	0.583786	4.11408	3.88726e-05	0.00373926	PDGFRB
ENSG00000096433	412.633	2.44612	0.432359	5.65761	1.53497e-08	5.45869e-06	ITPR3
ENSG00000181409	52.7853	2.45163	0.705959	3.47277	0.000515113	0.0274154	AATK
ENSG00000240771	18.0556	2.45203	0.714484	3.43189	0.000599399	0.0306503	ARHGEF25
ENSG00000137869	4.81942	2.45293	0.764035	3.21049	0.00132509	0.0529831	CYP19A1
ENSG00000187583	6.58794	2.45472	0.760005	3.22987	0.00123846	0.0502869	PLEKHN1
ENSG00000125845	501.22	2.45474	0.590003	4.16057	3.17461e-05	0.00328243	BMP2
ENSG00000277335	4.41887	2.4639	0.702264	3.50852	0.000450613	0.0244823	LAIR2
ENSG00000128591	9.48419	2.47372	0.702633	3.52065	0.000430493	0.023663	FLNC
ENSG00000153291	2.00415	2.48203	0.806481	3.07761	0.00208668	0.0717078	SLC25A27
ENSG00000206077	57.8843	2.485	0.441424	5.62951	1.80727e-08	6.33109e-06	ZDHHC11B
ENSG00000180611	2.33678	2.49891	0.852175	2.93239	0.00336361	0.097707	MB21D2
ENSG00000236418	2017.37	2.51609	0.521889	4.82113	1.4275e-06	0.0002769	HLA-DQA1
ENSG00000127533	602.15	2.52087	0.600824	4.1957	2.72036e-05	0.00301177	F2RL3
ENSG00000142192	640.25	2.52762	0.614025	4.11648	3.84702e-05	0.00373113	APP
ENSG00000075043	59.8692	2.54948	0.872073	2.92348	0.00346146	0.0993203	KCNQ2
ENSG00000183695	2.59939	2.55469	0.684299	3.7333	0.000188985	0.0125948	MRGPRX2
ENSG00000137571	40.7099	2.57039	0.519536	4.94747	7.5185e-07	0.000163395	SLCO5A1
ENSG00000182752	8.89889	2.60154	0.728111	3.57299	0.000352924	0.0203542	PAPPA
ENSG00000141744	45.4426	2.61432	0.65286	4.00441	6.21735e-05	0.00536498	PNMT
ENSG00000172594	33.1385	2.6173	0.781891	3.34739	0.000815764	0.0376165	SMPDL3A
ENSG00000108691	3.18428	2.62665	0.788248	3.33227	0.000861412	0.0391826	CCL2
ENSG00000156427	15.8903	2.62833	0.720818	3.64631	0.000266031	0.0163885	FGF18
ENSG00000115457	182.331	2.63102	0.557478	4.7195	2.36426e-06	0.00042295	IGFBP2
ENSG00000170962	43.8174	2.6794	0.683605	3.91952	8.87242e-05	0.00710732	PDGFD
ENSG00000103316	40.5873	2.67941	0.55213	4.85287	1.21689e-06	0.000246221	CRYM
ENSG00000174343	5.15469	2.6937	0.724153	3.71979	0.000199385	0.0129993	CHRNA9
ENSG00000184363	3.20701	2.6951	0.837793	3.2169	0.00129582	0.0519899	PKP3
ENSG00000047617	5.09671	2.70059	0.924264	2.92188	0.00347926	0.099466	ANO2
ENSG00000153898	220.511	2.7148	0.57538	4.71826	2.37865e-06	0.00042295	MCOLN2
ENSG00000198797	69.167	2.71728	0.816641	3.32739	0.000876632	0.0396444	BRINP2
ENSG00000203685	5.7345	2.72082	0.669579	4.06349	4.83452e-05	0.00436427	STUM
ENSG00000132514	37.7909	2.73188	0.926758	2.94778	0.00320067	0.0952873	CLEC10A
ENSG00000167971	25.5085	2.74914	0.931508	2.95128	0.00316459	0.0949355	CASKIN1
ENSG00000188883	5.93522	2.76183	0.777121	3.55393	0.000379527	0.0216737	KLRG2
ENSG00000254709	848.073	2.79182	0.489146	5.70755	1.14615e-08	4.41005e-06	IGLL5
ENSG00000197977	13.9594	2.79367	0.794809	3.51489	0.000439936	0.0240133	ELOVL2
ENSG00000164188	112.171	2.80079	0.5733	4.88538	1.03229e-06	0.00021633	RANBP3L
ENSG00000133424	315.947	2.83938	0.400913	7.08229	1.41786e-12	1.5847e-09	LARGE1
ENSG00000163734	15.3706	2.86863	0.873316	3.28476	0.0010207	0.0443645	CXCL3
ENSG00000105696	10.7366	2.8724	0.943776	3.04351	0.00233832	0.078292	TMEM59L
ENSG00000133055	14.8828	2.89533	0.746161	3.8803	0.000104328	0.00797619	MYBPH
ENSG00000131771	20.8915	2.93126	0.590931	4.96042	7.03417e-07	0.000157237	PPP1R1B
ENSG00000198754	41.6028	2.94207	0.638231	4.60972	4.03207e-06	0.000643787	OXCT2
ENSG00000136999	9.48147	2.96444	0.869104	3.41092	0.000647446	0.0323324	CCN3
ENSG00000178031	1.99372	2.96841	0.966517	3.07124	0.0021317	0.0729346	ADAMTSL1
ENSG00000182197	89.3553	2.97545	0.516306	5.76297	8.26472e-09	3.40318e-06	EXT1
ENSG00000086967	366.142	2.98884	0.542575	5.50863	3.61645e-08	1.14705e-05	MYBPC2
ENSG00000134780	33.2488	3.01352	0.654319	4.60558	4.11322e-06	0.000647929	DAGLA
ENSG00000130528	7.19828	3.02462	0.977158	3.09533	0.00196597	0.0692842	HRC
ENSG00000054598	16.3653	3.03008	0.784927	3.86033	0.000113234	0.00846409	FOXC1
ENSG00000169715	379.827	3.03543	0.777197	3.90561	9.39885e-05	0.00742762	MT1E
ENSG00000187164	65.598	3.05887	0.747383	4.09277	4.26247e-05	0.00397949	SHTN1
ENSG00000105928	90.9083	3.10688	0.72961	4.25828	2.0601e-05	0.00242978	GSDME
ENSG00000196730	181.467	3.117	0.593317	5.25351	1.49227e-07	3.9354e-05	DAPK1
ENSG00000148468	25.8853	3.11839	0.667154	4.67417	2.95148e-06	0.000509369	FAM171A1
ENSG00000229183	8.32635	3.12617	0.77638	4.0266	5.65897e-05	0.00495124	PGA4
ENSG00000135454	3.93534	3.13142	1.03662	3.02081	0.00252099	0.0821807	B4GALNT1
ENSG00000170745	45.3335	3.13896	0.574121	5.46742	4.5663e-08	1.41021e-05	KCNS3
ENSG00000116141	3.09097	3.16668	0.980579	3.2294	0.00124051	0.0502869	MARK1
ENSG00000117115	339.063	3.27721	0.706072	4.64146	3.45949e-06	0.000579983	PADI2
ENSG00000158786	5.8079	3.2824	0.800671	4.09957	4.13924e-05	0.00390169	PLA2G2F
ENSG00000169427	133.78	3.29237	0.764027	4.30923	1.63825e-05	0.00202376	KCNK9
ENSG00000112852	17.5077	3.30913	0.663699	4.98589	6.16774e-07	0.000139791	PCDHB2
ENSG00000173110	665.537	3.39073	0.762104	4.44918	8.61999e-06	0.00120929	HSPA6
ENSG00000232040	2.02294	3.3963	0.841509	4.03597	5.43777e-05	0.00481019	ZBED9
ENSG00000185942	1.25252	3.43956	1.11204	3.09301	0.00198137	0.0696674	NKAIN3
ENSG00000163520	271.388	3.4626	0.608804	5.68754	1.28881e-08	4.87899e-06	FBLN2
ENSG00000105926	155.118	3.47131	0.559686	6.20225	5.56625e-10	3.1106e-07	MPP6
ENSG00000213231	260.385	3.51349	0.635146	5.53178	3.17006e-08	1.03339e-05	TCL1B
ENSG00000179178	2.3309	3.54634	1.12369	3.15599	0.00159956	0.0600691	TMEM125
ENSG00000124507	139.583	3.64031	0.698017	5.21522	1.83596e-07	4.78797e-05	PACSIN1
ENSG00000166106	3.88113	3.64656	1.05825	3.44584	0.000569288	0.0293665	ADAMTS15
ENSG00000256713	2.02163	3.66049	1.15583	3.16699	0.00154023	0.0590058	PGA5
ENSG00000170577	3.24552	3.67258	1.20007	3.06029	0.00221121	0.0752163	SIX2
ENSG00000125266	514.84	3.7603	0.627921	5.98849	2.11801e-09	1.03566e-06	EFNB2
ENSG00000237624	17.503	3.77582	0.939977	4.01693	5.89613e-05	0.00512548	OXCT2P1
ENSG00000218336	3.27535	3.79341	1.04269	3.6381	0.000274651	0.0167004	TENM3
ENSG00000175084	81.4314	3.80197	0.903029	4.21024	2.55096e-05	0.00286943	DES
ENSG00000168269	3.46444	3.81191	1.17771	3.23671	0.00120917	0.0497694	FOXI1
ENSG00000080644	141.803	3.86582	0.620951	6.22565	4.7957e-10	2.74536e-07	CHRNA3
ENSG00000151379	4.75949	3.99825	0.741593	5.39143	6.99e-08	2.02546e-05	MSGN1
ENSG00000103034	248.618	4.02206	0.538552	7.46829	8.12444e-14	1.1217e-10	NDRG4
ENSG00000119547	105.793	4.09723	1.25953	3.25298	0.00114201	0.0481225	ONECUT2
ENSG00000184185	44.542	4.10435	0.697475	5.88458	3.99073e-09	1.73456e-06	KCNJ12
ENSG00000189184	2.4889	4.12817	1.11482	3.70299	0.000213075	0.0136502	PCDH18
ENSG00000225824	732.487	4.21344	0.764428	5.51188	3.55014e-08	1.14144e-05	HLA-DQB1
ENSG00000277956	1.6451	4.3605	1.40555	3.10235	0.00191991	0.0682762	MAPT
ENSG00000227826	33.9133	4.56842	1.18568	3.853	0.000116681	0.00869401	HLA-DRB4
ENSG00000183853	60.006	4.63328	0.63565	7.28904	3.12172e-13	3.85631e-10	KIRREL1
ENSG00000109501	415.369	4.7867	0.760302	6.29579	3.05847e-10	1.79463e-07	WFS1
ENSG00000197406	11.2469	5.29874	1.46905	3.60692	0.00030985	0.0184113	DIO3
ENSG00000115380	400.393	6.31121	0.83332	7.57357	3.63101e-14	5.32647e-11	EFEMP1
ENSG00000225890	266.975	6.74574	0.875902	7.70148	1.34495e-14	2.10448e-11	HLA-DQA1
ENSG00000139515	233.562	8.60966	1.51798	5.6718	1.41303e-08	5.18207e-06	PDX1
ENSG00000170549	1519.28	9.66359	0.800861	12.0665	1.5875e-33	7.45206e-30	IRX1
ENSG00000239285	60.4054	23.1134	2.9769	7.76426	8.2123e-15	1.37679e-11	LY6G5B
ENSG00000239497	60.4054	23.1134	2.9769	7.76426	8.2123e-15	1.37679e-11	LY6G5B

## Sheet: Table S4
Supplementary Table S4
List of genes common to both RNA sequencing experiments
iALL-IRX1	iALL-HOXA9
ABCF1	ADAMTS10
ACVR2B	AFF1
ADAM19	ANGPT1
AK5	ANKRD28
APP	ANKRD62
ARHGAP32	ARPP21
ARHGEF25	ATAD3C
ATP2B2	ATP8B4
B4GALNT1	B4GALT6
BAG3	BDNF
BATF3	BMPR1B
BCL9	C12orf76
BMP2	C17orf67
BMPR2	C20orf194
C17orf107	C4orf36
CARMIL3	CALB1
CCDC162P	CAPG
CCND1	CAT
CHN2	CCDC189
CHRNA3	CCDC74A
CHRNA5	CCN2
CNR2	CD44
COL27A1	CD96
CPNE7	CFAP52
CPVL	CMPK2
CRYM	COL24A1
CTIF	COX8C
DAGLA	CPNE8
DES	CRAMP1
DESI1	CROCCP3
DIO3	CSMD1
DLG5	CSRP2
DMPK	DCHS1
DMWD	DEPDC7
EFEMP1	DPYSL3
EFNB2	DYDC2
ELFN1	EFCC1
ENC1	EFEMP2
ERBB2	ENDOV
FAM89A	ERMP1
FASN	EVA1B
FBLN2	FBXL16
FCRLA	FGF17
FSTL4	FKBP6
GAREM2	FRMD4A
GNAI1	FTCDNL1
GRPEL1	GATM
GSDME	GOLGA8M
HAP1	GOLGA8N
HEY2	GOLGA8R
HLA-DPA1	GTF2IRD2
HOMER1	H2AJ
HSP90AB1	H2BC18
IGFBP4	H2BC21
IGLL5	H3C13
IRF8	H3C14
IRX1	H3C15
ITGA6	H4C15
ITGB7	H4C9
ITPR3	H6PD
JMY	HLA-A
KCNG1	HMX2
KCNJ12	HMX3
KCNQ2	HOXA10
KCNS3	HOXA11
KIR3DX1	HOXA2
KIRREL1	HOXA3
KIRREL2	HOXA4
LARGE1	HOXA5
LDB2	HOXA6
LILRA4	HOXA7
LILRB1	HOXA9
LTA4H	HRG
MAP3K21	HTR1F
MAPK13	HYI
MARK1	IFI27
MCOLN2	IFIT3
MEX3A	IGFBP7
MPP6	IL12RB2
MSGN1	IL7
MT1X	IQCN
MYBPC2	IRGM
MYBPH	IRX3
NADK	IRX5
NCS1	ITGA4
NLE1	KIAA1257
NLRC5	LGR5
NRN1	LIMS1
NUDT14	LOC541473
NUDT4	LONRF2
ONECUT2	LPAL2
OXCT2	LPAR3
PACSIN1	LYRM9
PDGFD	MAGEF1
PDGFRB	MAP7
PEA15	MGLL
PEAR1	MPP7
PECR	MVB12B
PGAM1	MYB
PI16	MYL5
PINX1	MYOM2
PKM	NANOS3
PNMT	NAT8L
PPA1	NCKAP5
PPP1CC	NKIRAS1
PPP1R1B	NMRK1
PRDX4	NPM2
PREX1	NPTX2
PRXL2A	NRXN2
PSAT1	NTN3
RAB3A	NUCB2
RANBP3L	OAS3
RGL1	OR2A20P
RGS10	OR5AN1
RMDN2	PABPC4L
RPS6KL1	PALLD
RTL8A	PARP8
SCN5A	PDE4DIP
SEMA4C	PDGFC
SGTB	PLCB1
SH2D4B	PLCB4
SIT1	PLEKHA5
SIX5	PNMA8A
SLC16A1	PNMA8B
SLC16A10	PRL
SLC2A13	PROM1
SLC39A14	PRSS12
SLC8A1	PRSS27
SLC9A9	PTCH1
SMO	PTPN14
SOBP	RAB37
SPATS2	RAB40B
SPP1	RCAN3
SRPRB	RGS9BP
SYNM	RHOBTB1
TEAD4	ROPN1L
TENM3	RSAD2
TFAP2A	RUFY3
TMEM159	SCCPDH
TNFRSF10D	SERPINE1
TNFRSF13C	SHROOM3
TPD52	SHROOM4
TPO	SLC10A6
UACA	SLC16A9
ULBP1	SLC25A42
ULBP3	SLC2A14
UQCC2	SLC5A2
URB2	SLC6A13
UTP4	SNRPN
VDAC1	SNX24
VEGFA	SPDYE17
WFS1	SPIN4
ZNF595	SPINK2
ZNF821	SPN
	SPSB4
	STX1A
	STYK1
	SUPT3H
	SYCP2
	TBC1D24
	TBC1D30
	TEC
	TENT5A
	THSD4
	TMEM220
	TMEM8B
	TNFSF13B
	TNFSF4
	TPTE
	TRIM73
	TRIM74
	TTC28
	TTLL2
	UNC79
	UPK3B
	USP43
	VAT1
	VAT1L
	VLDLR
	XKR3
	XKR4
	ZBED2
	ZNF223
	ZNF300
	ZNF385C
	ZNF503
	ZNF69
	ZNF836
	ZSCAN18
